# Supplementary material for: TMT-based proteomic analysis of liquorice root in response to drought stress
Source: BMC Genomics. 2022 Jul 19;23:524. doi: 10.1186/s12864-022-08733-z (PMC9297632; doi:10.1186/s12864-022-08733-z)
Supplement: Supplementary file 1 — Additional file 1. [file 12864_2022_8733_MOESM1_ESM.xlsx]

## Sheet: all_diff_prot_sig
Protein	Description	Gene	LS.vs.CK.log2FC	LS.vs.CK.UP.DOWN	MS.vs.CK.log2FC	MS.vs.CK.UP.DOWN	SS.vs.CK.log2FC	SS.vs.CK.UP.DOWN	GO_Description	KEGG_Description	COG_Function_Description
A0A072TKG2	Photosystem II D2 protein	MTR_0002s0420	-0.737473	down	-0.638711	down	-1.16052	down	Cellular Component:photosystem (GO:0009521),Biological Process:photosynthetic electron transport chain (GO:0009767),Biological Process:photosynthetic electron transport in photosystem II (GO:0009772),Cellular Component:membrane (GO:0016020),Molecular Function:chlorophyll binding (GO:0016168)	photosystem II CP43 chlorophyll apoprotein	--
A0A072TRI7	Carbonic anhydrase	25501341	0.872172	up	NA	NA	NA	NA	Molecular Function:carbonate dehydratase activity (GO:0004089),Molecular Function:zinc ion binding (GO:0008270)	carbonic anhydrase	Carbonic anhydrase
A0A072TXF8	Polygalacturonase inhibitor	25497917	1.17716	up	NA	NA	NA	NA	--	--	Leucine-rich repeat (LRR) protein
A0A072TXR5	DHBP synthase RibB-like alpha/beta domain protein, putative	MTR_7g034590	-0.766055	down	NA	NA	0.613265	up	Molecular Function:double-stranded RNA binding (GO:0003725)	--	tRNA A37 threonylcarbamoyladenosine synthetase subunit TsaC/SUA5/YrdC
A0A072TZ96	Elongator complex-like protein	MTR_7g451610	-0.587466	down	NA	NA	NA	NA	Cellular Component:Elongator holoenzyme complex (GO:0033588)	--	--
A0A072U5K7	Uncharacterized protein	MTR_7g108845	0.770259	up	1.13555	up	1.13506	up	--	--	--
A0A072U7C2	F-box protein interaction domain protein	MTR_6g027890	0.963346	up	1.34012	up	0.878548	up	--	--	--
A0A072U9H8	Peroxidase	25496303	1.49919	up	NA	NA	NA	NA	Molecular Function:peroxidase activity (GO:0004601),Biological Process:response to oxidative stress (GO:0006979),Molecular Function:heme binding (GO:0020037),Biological Process:oxidation-reduction process (GO:0055114)	peroxidase	--
A0A072UBJ2	DNA replication factor CDT1-like protein	MTR_6g477680	0.661936	up	NA	NA	-0.635742	down	--	chromatin licensing and DNA replication factor 1	--
A0A072UDD5	Pathogenesis-related thaumatin family protein	25494521	-0.758087	down	-0.711184	down	-0.638607	down	--	--	--
A0A072UF33	Heat shock factor-binding protein	25499588	-1.28928	down	-1.6479	down	-1.62647	down	Molecular Function:transcription corepressor activity (GO:0003714)	heat shock factor-binding protein 1	--
A0A072UH55	Delta-1-pyrroline-5-carboxylate synthase	25491556	1.04092	up	1.93935	up	2.41262	up	Biological Process:metabolic process (GO:0008152),Molecular Function:oxidoreductase activity (GO:0016491),Biological Process:oxidation-reduction process (GO:0055114)	--	Gamma-glutamyl phosphate reductase
A0A072UPM0	Isoflavone-7-O-methyltransferase	25493072	0.775395	up	NA	NA	NA	NA	Molecular Function:O-methyltransferase activity (GO:0008171),Molecular Function:protein dimerization activity (GO:0046983)	--	Ubiquinone/menaquinone biosynthesis C-methylase UbiE
A0A072UUL3	Beta-amylase	25492017	-1.07753	down	NA	NA	-1.20004	down	Biological Process:polysaccharide catabolic process (GO:0000272),Molecular Function:beta-amylase activity (GO:0016161)	--	Beta-galactosidase GanA
A0A072V683	Heat shock cognate 70 kDa protein	MTR_2g032160	-0.608396	down	NA	NA	NA	NA	--	heat shock 70kDa protein 1/2/6/8	Molecular chaperone DnaK (HSP70)
A0A072VQU0	Gibberellin-regulated family protein	25485363	0.79091	up	NA	NA	1.21849	up	--	--	--
A0A072VSE8	Aluminum induced protein with YGL and LRDR motif protein	25482952	-0.93055	down	-0.649613	down	-1.41974	down	--	--	Asparagine synthetase B (glutamine-hydrolyzing)
A0A076KWI6	Peroxidase		-0.617743	down	-0.592969	down	NA	NA	Molecular Function:peroxidase activity (GO:0004601),Biological Process:response to oxidative stress (GO:0006979),Molecular Function:heme binding (GO:0020037),Biological Process:oxidation-reduction process (GO:0055114)	peroxidase	--
A0A076KWI9	Heat shock protein		-0.745056	down	-0.817103	down	-0.783268	down	--	heat shock 70kDa protein 1/2/6/8	Molecular chaperone DnaK (HSP70)
A0A0R0F7L3	GST N-terminal domain-containing protein	GLYMA_18G051900	0.714151	up	0.628653	up	1.76224	up	Molecular Function:protein binding (GO:0005515)	glutathione S-transferase	Glutathione S-transferase
A0A0R0FH01	SHSP domain-containing protein	GLYMA_17G224900	0.756921	up	0.662522	up	1.1878	up	--	HSP20 family protein	Molecular chaperone IbpA, HSP20 family
A0A0R0G0P1	Peroxidase	GLYMA_15G128600	-0.945064	down	NA	NA	-0.796329	down	Molecular Function:peroxidase activity (GO:0004601),Biological Process:response to oxidative stress (GO:0006979),Molecular Function:heme binding (GO:0020037),Biological Process:oxidation-reduction process (GO:0055114)	peroxidase	--
A0A0R0J8D5	Uncharacterized protein	GLYMA_07G112000	-0.585523	down	NA	NA	NA	NA	Molecular Function:calcium ion binding (GO:0005509),Cellular Component:photosystem II (GO:0009523),Cellular Component:photosystem II oxygen evolving complex (GO:0009654),Biological Process:photosynthesis (GO:0015979),Cellular Component:extrinsic component of membrane (GO:0019898)	photosystem II oxygen-evolving enhancer protein 3	--
A0A0R0JLR4	NAD(P)H dehydrogenase (quinone)	GLYMA_06G259900	1.00499	up	-0.617671	down	NA	NA	Molecular Function:oxidoreductase activity (GO:0016491)	NAD(P)H dehydrogenase (quinone)	Multimeric flavodoxin WrbA
A0A0R0KZD9	Peroxidase	GLYMA_02G079800	-2.11515	down	-1.39789	down	-1.9004	down	Molecular Function:peroxidase activity (GO:0004601),Biological Process:response to oxidative stress (GO:0006979),Molecular Function:heme binding (GO:0020037),Biological Process:oxidation-reduction process (GO:0055114)	peroxidase	--
A0A1S2XB94	Chlorophyll a-b binding protein, chloroplastic	LOC101509645	-0.768566	down	NA	NA	-1.4885	down	--	light-harvesting complex II chlorophyll a/b binding protein 6	--
A0A1S2XGM0	aldehyde dehydrogenase family 7 member A1	LOC101513733	0.638618	up	0.945441	up	1.28598	up	Biological Process:metabolic process (GO:0008152),Molecular Function:oxidoreductase activity (GO:0016491),Biological Process:oxidation-reduction process (GO:0055114)	--	Acyl-CoA reductase or other NAD-dependent aldehyde dehydrogenase
A0A1S2XIE3	ATP citrate synthase	LOC101493140	0.644962	up	1.52491	up	0.853613	up	--	ATP citrate (pro-S)-lyase	Succinyl-CoA synthetase, beta subunit
A0A1S2XJS8	Formate dehydrogenase, mitochondrial	LOC101502705	0.696251	up	NA	NA	NA	NA	Biological Process:metabolic process (GO:0008152),Molecular Function:NAD binding (GO:0051287),Biological Process:oxidation-reduction process (GO:0055114)	formate dehydrogenase	Lactate dehydrogenase or related 2-hydroxyacid dehydrogenase
A0A1S2XKG7	Peroxidase	LOC101514640	0.612853	up	NA	NA	NA	NA	Molecular Function:peroxidase activity (GO:0004601),Biological Process:response to oxidative stress (GO:0006979),Molecular Function:heme binding (GO:0020037),Biological Process:oxidation-reduction process (GO:0055114)	peroxidase	--
A0A1S2XKP5	protein RSI-1	LOC101498465	0.702255	up	NA	NA	NA	NA	--	--	--
A0A1S2XT31	polygalacturonase inhibitor-like	LOC101499240	1.07556	up	NA	NA	NA	NA	Molecular Function:protein binding (GO:0005515)	--	Leucine-rich repeat (LRR) protein
A0A1S2Y0T7	Adenosine kinase	LOC101508227	0.628074	up	1.25174	up	0.792505	up	--	adenosine kinase	Sugar or nucleoside kinase, ribokinase family
A0A1S2Y4A2	60S ribosomal protein L13	LOC101508670	-0.595745	down	-0.805734	down	NA	NA	Molecular Function:structural constituent of ribosome (GO:0003735),Cellular Component:intracellular (GO:0005622),Cellular Component:ribosome (GO:0005840),Biological Process:translation (GO:0006412)	large subunit ribosomal protein L13e	--
A0A1S2Y4S1	early nodulin-like protein 3	LOC101505878	-0.621394	down	NA	NA	NA	NA	Molecular Function:electron carrier activity (GO:0009055)	--	--
A0A1S2Y6S9	glutathione S-transferase U9	LOC101506093	-0.879697	down	NA	NA	NA	NA	Molecular Function:protein binding (GO:0005515)	glutathione S-transferase	Glutathione S-transferase
A0A1S2Y6T5	cinnamoyl-CoA reductase 1	LOC101514919	0.716821	up	1.06261	up	0.818088	up	Molecular Function:catalytic activity (GO:0003824),Molecular Function:coenzyme binding (GO:0050662)	--	Nucleoside-diphosphate-sugar epimerase
A0A1S2YBA7	REF/SRPP-like protein At1g67360	LOC101508566	1.03592	up	NA	NA	0.810469	up	--	--	--
A0A1S2YDL7	phosphoethanolamine N-methyltransferase-like	LOC101494817	-0.681314	down	-0.91768	down	-1.25108	down	Biological Process:metabolic process (GO:0008152),Molecular Function:methyltransferase activity (GO:0008168)	phosphoethanolamine N-methyltransferase	Cyclopropane fatty-acyl-phospholipid synthase and related methyltransferases
A0A1S2YGW0	protein SLOW GREEN 1, chloroplastic	LOC101499708	0.637555	up	1.00961	up	0.596795	up	--	--	Tetratricopeptide (TPR) repeat
A0A1S2YGY7	3(2),5-bisphosphate nucleotidase	LOC101512228	0.630112	up	1.22826	up	0.628651	up	Biological Process:phosphatidylinositol phosphorylation (GO:0046854)	--	3'-Phosphoadenosine 5'-phosphosulfate (PAPS) 3'-phosphatase
A0A1S2YKU2	elongation factor 2-like	LOC101509758	0.60389	up	1.345	up	1.17779	up	Molecular Function:GTP binding (GO:0005525)	elongation factor 2	Translation elongation factor EF-G, a GTPase
A0A1S2YL36	Endoplasmic reticulum transmembrane protein	LOC101498526	-0.595146	down	NA	NA	NA	NA	Cellular Component:endoplasmic reticulum (GO:0005783),Biological Process:intracellular protein transport (GO:0006886),Cellular Component:integral component of membrane (GO:0016021)	B-cell receptor-associated protein 31	--
A0A1S2YMT8	aldehyde oxidase GLOX	LOC101497652	0.657501	up	0.873049	up	NA	NA	--	glyoxal/methylglyoxal oxidase	Uncharacterized membrane protein
A0A1S2YP40	NADPH-dependent aldehyde reductase 1, chloroplastic-like	LOC101505375	-0.89805	down	-1.26837	down	-0.977866	down	--	--	NAD(P)-dependent dehydrogenase, short-chain alcohol dehydrogenase family
A0A1S2YRR8	phosphatidylinositol transfer protein CSR1 isoform X2	LOC101501538	0.812964	up	0.650728	up	NA	NA	--	--	--
A0A1S2Z2Y1	Sulfotransferase	LOC101507369	-0.978576	down	NA	NA	-0.936658	down	Molecular Function:sulfotransferase activity (GO:0008146)	hydroxyjasmonate sulfotransferase	--
A0A1S2Z384	Dirigent protein	LOC101500314	-0.64404	down	-0.60025	down	NA	NA	--	--	--
A0A1S2Z7Q1	tripeptidyl-peptidase 2-like isoform X2	LOC101503191	0.83329	up	1.07262	up	0.841612	up	--	tripeptidyl-peptidase II	Serine protease, subtilisin family
A0A1S3E861	UDP-glucuronate decarboxylase	LOC101512340	-0.604254	down	NA	NA	NA	NA	--	UDP-glucuronate decarboxylase	Nucleoside-diphosphate-sugar epimerase
A0A1S3EBE0	ervatamin-B-like	LOC101511050	0.586327	up	NA	NA	NA	NA	Biological Process:proteolysis (GO:0006508),Molecular Function:cysteine-type peptidase activity (GO:0008234)	--	Cysteine protease, C1A family
A0A1S3ECC0	uncharacterized protein LOC101489545 isoform X1	LOC101489545	0.665498	up	1.45741	up	1.25396	up	Molecular Function:starch binding (GO:2001070)	--	Glycosidase
A0A396HJT4	Putative 2-methylene-furan-3-one reductase	MtrunA17_Chr6g0465551	2.60972	up	0.644009	up	NA	NA	--	--	--
A0A396IUU9	Putative major facilitator superfamily	MtrunA17_Chr3g0123421	1.18543	up	NA	NA	0.630328	up	Cellular Component:integral component of membrane (GO:0016021),Biological Process:transmembrane transport (GO:0055085)	--	Predicted arabinose efflux permease, MFS family
A0A396J4X6	SCP domain-containing protein	MtrunA17_Chr2g0280301	-0.586152	down	NA	NA	NA	NA	--	pathogenesis-related protein 1	Uncharacterized conserved protein YkwD, contains CAP (CSP/antigen 5/PR1) domain
A0A396J749	Putative START-like domain, Bet v I type allergen	MtrunA17_Chr2g0295001	0.718488	up	NA	NA	NA	NA	Biological Process:defense response (GO:0006952),Biological Process:response to biotic stimulus (GO:0009607)	--	--
A0A3Q7X3Z7	aspartyl protease family protein 2	LOC101511311	0.711677	up	NA	NA	NA	NA	--	--	--
A2Q4U9	C2	11444220	0.664449	up	1.00948	up	0.847559	up	Molecular Function:protein binding (GO:0005515)	--	--
A2Q5B8	Eukaryotic translation initiation factor 3 subunit H	11438282	0.851201	up	1.94671	up	1.39497	up	Molecular Function:protein binding (GO:0005515)	translation initiation factor 3 subunit H	--
A7LCD5	Lipoxygenase	LOX9	0.619902	up	NA	NA	NA	NA	Molecular Function:protein binding (GO:0005515),Molecular Function:metal ion binding (GO:0046872),Biological Process:oxidation-reduction process (GO:0055114)	linoleate 9S-lipoxygenase	--
B1ACD4	Putative Bowman-Birk type protease inhibitor		0.600256	up	NA	NA	NA	NA	Molecular Function:serine-type endopeptidase inhibitor activity (GO:0004867),Cellular Component:extracellular region (GO:0005576)	--	--
B5LMN7	Cytochrome f	petA	-0.606776	down	-0.84592	down	-1.93767	down	Molecular Function:iron ion binding (GO:0005506),Molecular Function:electron carrier activity (GO:0009055),Biological Process:photosynthesis (GO:0015979),Molecular Function:heme binding (GO:0020037),Cellular Component:integral component of thylakoid membrane (GO:0031361)	apocytochrome f	Cytochrome c
B7FH40	Mediator of RNA polymerase II transcription subunit 20	25494183	0.765621	up	1.49935	up	0.660924	up	Molecular Function:RNA polymerase II transcription cofactor activity (GO:0001104),Biological Process:regulation of transcription from RNA polymerase II promoter (GO:0006357),Cellular Component:mediator complex (GO:0016592)	mediator of RNA polymerase II transcription subunit 20	--
B7FIK1	V-type proton ATPase subunit		0.63962	up	1.18317	up	0.763271	up	--	V-type H+-transporting ATPase subunit d	Archaeal/vacuolar-type H+-ATPase subunit C/Vma6
B7FJG9	C2 domain protein	25496384	-0.737249	down	-0.952989	down	NA	NA	Molecular Function:protein binding (GO:0005515)	--	--
B7FLW6	CCT-theta		0.874261	up	1.95752	up	1.10645	up	Molecular Function:ATP binding (GO:0005524)	T-complex protein 1 subunit theta	Chaperonin GroEL (HSP60 family)
C6F121	Fe2OG dioxygenase domain-containing protein	100802501	-0.797861	down	-0.860753	down	-0.852923	down	Molecular Function:oxidoreductase activity (GO:0016491),Biological Process:oxidation-reduction process (GO:0055114)	--	Isopenicillin N synthase and related dioxygenases
C6FF63	Leucine-rich repeat protein	100783399	1.05559	up	NA	NA	NA	NA	Molecular Function:protein binding (GO:0005515)	--	Leucine-rich repeat (LRR) protein
C6SV67	RRM domain-containing protein		-3.82478	down	-4.74655	down	-1.00479	down	Molecular Function:nucleic acid binding (GO:0003676)	cold-inducible RNA-binding protein	RNA recognition motif (RRM) domain
C6SWI3	Photosystem II 10 kDa polypeptide, chloroplastic	100305752	-0.647917	down	NA	NA	-0.732442	down	Cellular Component:photosystem II (GO:0009523),Cellular Component:photosystem II oxygen evolving complex (GO:0009654),Biological Process:photosynthesis (GO:0015979),Cellular Component:thylakoid membrane (GO:0042651)	photosystem II 10kDa protein	--
C6SXE4	Uncharacterized protein	100777021	0.785945	up	1.40177	up	1.07819	up	--	PHD finger-like domain-containing protein 5A	--
C6TCA1	Peroxidase	100795412	0.839427	up	NA	NA	NA	NA	Molecular Function:peroxidase activity (GO:0004601),Biological Process:response to oxidative stress (GO:0006979),Molecular Function:heme binding (GO:0020037),Biological Process:oxidation-reduction process (GO:0055114)	peroxidase	--
C6TCB7	Uncharacterized protein		0.823083	up	1.37572	up	0.77564	up	--	--	--
C6THS5	Peroxidase (Fragment)		0.586968	up	NA	NA	NA	NA	Molecular Function:peroxidase activity (GO:0004601),Biological Process:response to oxidative stress (GO:0006979),Molecular Function:heme binding (GO:0020037),Biological Process:oxidation-reduction process (GO:0055114)	peroxidase	--
F9W2W3	1,4-alpha-glucan branching enzyme	AMY1	0.695844	up	1.02544	up	0.878013	up	Molecular Function:catalytic activity (GO:0003824),Biological Process:carbohydrate metabolic process (GO:0005975),Molecular Function:cation binding (GO:0043169)	1,4-alpha-glucan branching enzyme	1,4-alpha-glucan branching enzyme
G7IJP9	UDP-glucosyltransferase family protein	MTR_2g083390	0.725357	up	NA	NA	NA	NA	Biological Process:metabolic process (GO:0008152)	anthocyanidin 3-O-glucoside 2'''-O-xylosyltransferase	--
G7J2F3	Cation/H+ exchanger 3	11418003	1.05524	up	1.0597	up	1.00009	up	Biological Process:cation transport (GO:0006812),Molecular Function:solute:proton antiporter activity (GO:0015299),Cellular Component:integral component of membrane (GO:0016021),Biological Process:transmembrane transport (GO:0055085)	--	Nucleotide-binding universal stress protein, UspA family
G7J5G7	Carbonic anhydrase	MTR_3g077910	0.862417	up	NA	NA	NA	NA	Molecular Function:carbonate dehydratase activity (GO:0004089),Molecular Function:zinc ion binding (GO:0008270)	carbonic anhydrase	Carbonic anhydrase
G7J829	Lipid transfer protein	11443033	1.01712	up	0.759854	up	1.00945	up	--	--	Cell division protein DedD (periplasmic protein involved in septation)
G7JM37	Cellulose synthase-like protein A1	11418775	-0.750535	down	-0.718957	down	-1.13653	down	--	beta-mannan synthase	Glycosyltransferase, catalytic subunit of cellulose synthase and poly-beta-1,6-N-acetylglucosamine synthase
G7KKH6	Putative 2-methylene-furan-3-one reductase	11412983	1.37411	up	NA	NA	NA	NA	Biological Process:oxidation-reduction process (GO:0055114)	2-methylene-furan-3-one reductase	NADPH:quinone reductase or related Zn-dependent oxidoreductase
G7KKY1	Cystathionine gamma-synthase	11427680	-0.708697	down	-0.832477	down	-1.01618	down	Molecular Function:pyridoxal phosphate binding (GO:0030170)	cystathionine gamma-synthase	Cystathionine beta-lyase/cystathionine gamma-synthase
G7KMR3	Ribulose bisphosphate carboxylase small chain	11420076	-0.68308	down	-1.18454	down	-2.04484	down	--	ribulose-bisphosphate carboxylase small chain	Ribulose bisphosphate carboxylase small subunit
G7L0M8	Endoplasmic reticulum [ER]-type calcium ATPase, putative	MTR_7g100110	-0.65777	down	NA	NA	-0.688585	down	Molecular Function:nucleotide binding (GO:0000166),Molecular Function:metal ion binding (GO:0046872)	Ca2+-transporting ATPase	Magnesium-transporting ATPase (P-type)
G7L8V9	Glutelin type-B-like protein	11414626	-0.655017	down	NA	NA	-0.680577	down	Molecular Function:nutrient reservoir activity (GO:0045735)	--	--
G7LE69	Phosphoethanolamine N-methyltransferase	11409633	-0.848241	down	-1.45727	down	-2.23575	down	Biological Process:metabolic process (GO:0008152),Molecular Function:methyltransferase activity (GO:0008168)	phosphoethanolamine N-methyltransferase	Cyclopropane fatty-acyl-phospholipid synthase and related methyltransferases
I1J9Q7	Glutamate dehydrogenase	100801250	0.773341	up	0.618285	up	NA	NA	Biological Process:cellular amino acid metabolic process (GO:0006520),Molecular Function:oxidoreductase activity (GO:0016491),Biological Process:oxidation-reduction process (GO:0055114)	glutamate dehydrogenase (NAD(P)+)	Glutamate dehydrogenase/leucine dehydrogenase
I1JD54	Glutamate dehydrogenase	100801991	0.609663	up	NA	NA	NA	NA	Biological Process:cellular amino acid metabolic process (GO:0006520),Molecular Function:oxidoreductase activity (GO:0016491),Biological Process:oxidation-reduction process (GO:0055114)	glutamate dehydrogenase (NAD(P)+)	Glutamate dehydrogenase/leucine dehydrogenase
I1JIU4	Uncharacterized protein	100800203	1.24071	up	1.04328	up	1.29169	up	--	--	LEA14-like dessication related protein
I1JJY8	RNA helicase	100806274	-0.805505	down	NA	NA	NA	NA	Molecular Function:nucleic acid binding (GO:0003676),Molecular Function:RNA binding (GO:0003723),Molecular Function:ATP-dependent RNA helicase activity (GO:0004004),Molecular Function:ATP binding (GO:0005524),Cellular Component:nucleus (GO:0005634)	ATP-dependent RNA helicase DDX54/DBP10	Superfamily II DNA and RNA helicase
I1JND9	Uncharacterized protein	100807861	0.58804	up	NA	NA	NA	NA	--	raffinose synthase	Alpha-galactosidase
I1JQS2	Uncharacterized protein	GLYMA_03G219500	0.624738	up	0.707987	up	NA	NA	--	--	Dipeptidyl aminopeptidase/acylaminoacyl peptidase
I1JV71	Uncharacterized protein	100796544	0.645592	up	1.39957	up	0.865448	up	--	argininosuccinate lyase	Argininosuccinate lyase
I1K9W3	Phospho-2-dehydro-3-deoxyheptonate aldolase	100809016	-1.42954	down	-1.17363	down	-1.82522	down	Molecular Function:3-deoxy-7-phosphoheptulonate synthase activity (GO:0003849),Biological Process:aromatic amino acid family biosynthetic process (GO:0009073)	3-deoxy-7-phosphoheptulonate synthase	3-deoxy-D-arabino-heptulosonate 7-phosphate (DAHP) synthase, class II
I1KH70	Lipoxygenase	100802459	1.3651	up	NA	NA	NA	NA	Molecular Function:protein binding (GO:0005515),Molecular Function:metal ion binding (GO:0046872),Biological Process:oxidation-reduction process (GO:0055114)	linoleate 9S-lipoxygenase	--
I1L0D8	Peroxidase	GLYMA_09G022900	0.68892	up	NA	NA	NA	NA	Molecular Function:peroxidase activity (GO:0004601),Biological Process:response to oxidative stress (GO:0006979),Molecular Function:heme binding (GO:0020037),Biological Process:oxidation-reduction process (GO:0055114)	peroxidase	--
I1L6S2	Hexosyltransferase	100798073	0.893954	up	NA	NA	NA	NA	--	alpha-1,4-galacturonosyltransferase	Lipopolysaccharide biosynthesis protein, LPS:glycosyltransferase
I1L7A5	Uncharacterized protein	100797373	0.674905	up	NA	NA	NA	NA	--	TELO2-interacting protein 1	--
I1L8Q0	Lambda class glutathione S-transferase	GSTL3	0.81086	up	NA	NA	NA	NA	Molecular Function:protein binding (GO:0005515)	glutathione S-transferase	Glutathione S-transferase
I1LEC4	Tubulin alpha chain	100799688	0.908412	up	2.22611	up	1.50535	up	Molecular Function:GTPase activity (GO:0003924)	tubulin alpha	--
I1LEI9	D-3-phosphoglycerate dehydrogenase	100819264	0.922498	up	0.905358	up	NA	NA	Biological Process:metabolic process (GO:0008152),Molecular Function:amino acid binding (GO:0016597),Molecular Function:NAD binding (GO:0051287),Biological Process:oxidation-reduction process (GO:0055114)	--	Phosphoglycerate dehydrogenase or related dehydrogenase
I1M786	EF1_GNE domain-containing protein	100816855	0.871452	up	1.33273	up	0.88591	up	Molecular Function:translation elongation factor activity (GO:0003746),Biological Process:translational elongation (GO:0006414)	elongation factor 1-beta	--
I1N123	PsbP domain-containing protein	GLYMA_18G114900	-1.32481	down	-1.12308	down	-1.78115	down	Molecular Function:calcium ion binding (GO:0005509),Cellular Component:photosystem II (GO:0009523),Cellular Component:photosystem II oxygen evolving complex (GO:0009654),Biological Process:photosynthesis (GO:0015979),Cellular Component:extrinsic component of membrane (GO:0019898)	photosystem II oxygen-evolving enhancer protein 2	--
I1N5R6	PKS_ER domain-containing protein	100792857	1.67084	up	NA	NA	NA	NA	Biological Process:oxidation-reduction process (GO:0055114)	2-methylene-furan-3-one reductase	NADPH:quinone reductase or related Zn-dependent oxidoreductase
I1NJ31	AB hydrolase-1 domain-containing protein	100791126	0.681608	up	0.710479	up	NA	NA	--	--	Pimeloyl-ACP methyl ester carboxylesterase
I3SG25	Uncharacterized protein		0.777049	up	NA	NA	NA	NA	Molecular Function:O-methyltransferase activity (GO:0008171),Molecular Function:protein dimerization activity (GO:0046983)	--	Ubiquinone/menaquinone biosynthesis C-methylase UbiE
I3SHN0	Uncharacterized protein		-0.978228	down	-1.10034	down	-1.22972	down	Molecular Function:transporter activity (GO:0005215),Biological Process:transport (GO:0006810),Cellular Component:membrane (GO:0016020)	aquaporin TIP	Glycerol uptake facilitator and related aquaporins (Major Intrinsic Protein Family)
I3SM21	Putative arginase	MtrunA17_Chr4g0011481	0.649886	up	NA	NA	NA	NA	Molecular Function:metal ion binding (GO:0046872)	arginase	Arginase family enzyme
K7KAT8	Peroxidase	GLYMA_02G259500	0.696431	up	NA	NA	0.719372	up	Molecular Function:peroxidase activity (GO:0004601),Biological Process:response to oxidative stress (GO:0006979),Molecular Function:heme binding (GO:0020037),Biological Process:oxidation-reduction process (GO:0055114)	peroxidase	--
K7KM50	Uncharacterized protein	GLYMA_04G244000	0.75048	up	NA	NA	0.662186	up	Molecular Function:protein kinase activity (GO:0004672),Molecular Function:calcium ion binding (GO:0005509),Biological Process:protein phosphorylation (GO:0006468),Molecular Function:polysaccharide binding (GO:0030247)	--	Ankyrin repeat
K7LG37	Cysteine synthase	GLYMA_09G258000	0.665476	up	NA	NA	NA	NA	--	--	Cysteine synthase
K7MCY7	Uncharacterized protein	GLYMA_15G218600	1.02097	up	1.32127	up	0.871454	up	--	--	--
K7MV60	Metalloenzyme domain-containing protein	100800946	0.616783	up	1.0251	up	0.876503	up	Molecular Function:catalytic activity (GO:0003824),Molecular Function:2,3-bisphosphoglycerate-independent phosphoglycerate mutase activity (GO:0046537),Molecular Function:metal ion binding (GO:0046872)	--	2,3-bisphosphoglycerate-independent phosphoglycerate mutase, archeal type
K7MVX6	Uncharacterized protein	100797620	-0.641502	down	-0.854629	down	NA	NA	Biological Process:lipid metabolic process (GO:0006629)	--	--
K7N4F1	Uncharacterized protein	100804010	1.1182	up	2.35119	up	1.69314	up	Biological Process:protein dephosphorylation (GO:0006470),Molecular Function:protein tyrosine/serine/threonine phosphatase activity (GO:0008138)	--	--
O23961	Peroxidase	GMIPER1	-0.711259	down	NA	NA	NA	NA	Molecular Function:peroxidase activity (GO:0004601),Biological Process:response to oxidative stress (GO:0006979),Molecular Function:heme binding (GO:0020037),Biological Process:oxidation-reduction process (GO:0055114)	peroxidase	--
Q2HZ34	Plasma membrane-associated AAA-ATPase	GLYMA_13G323600	0.705024	up	1.33747	up	0.799082	up	Molecular Function:ATP binding (GO:0005524)	transitional endoplasmic reticulum ATPase	ATP-dependent 26S proteasome regulatory subunit
Q2PMQ6	Photosystem II reaction center protein H	psbH	-0.966898	down	-0.878832	down	-1.73312	down	Cellular Component:photosystem II (GO:0009523),Biological Process:photosynthesis (GO:0015979),Cellular Component:membrane (GO:0016020),Molecular Function:phosphate ion binding (GO:0042301),Biological Process:protein stabilization (GO:0050821)	photosystem II PsbH protein	--
Q38JE0	Temperature-induced lipocalin	TIL	-0.588359	down	-0.732642	down	NA	NA	--	apolipoprotein D and lipocalin family protein	Bacterial lipocalin
Q39889	Heat shock protein	SB100	0.733797	up	0.988917	up	1.43459	up	Molecular Function:ATP binding (GO:0005524),Biological Process:protein metabolic process (GO:0019538)	ATP-dependent Clp protease ATP-binding subunit ClpB	ATP-dependent Clp protease ATP-binding subunit ClpA
Q8GSL6	Squalene synthase	sqs1	0.642713	up	1.59085	up	0.77598	up	Biological Process:biosynthetic process (GO:0009058),Molecular Function:transferase activity (GO:0016740)	farnesyl-diphosphate farnesyltransferase	Phytoene/squalene synthetase
Q9M3Z6	RuvB-like helicase	LOC101488434	0.61512	up	1.2308	up	0.805965	up	Molecular Function:DNA helicase activity (GO:0003678),Molecular Function:ATP binding (GO:0005524)	RuvB-like protein 1 (pontin 52)	DNA helicase TIP49, TBP-interacting protein
Q9XG11	Carbonic anhydrase	ca1	0.922983	up	NA	NA	NA	NA	Molecular Function:carbonate dehydratase activity (GO:0004089),Molecular Function:zinc ion binding (GO:0008270)	carbonic anhydrase	Carbonic anhydrase
A0A067XTY1	Glycosyltransferase	UGT73K2	NA	NA	0.638357	up	-0.863013	down	Biological Process:metabolic process (GO:0008152)	--	UDP:flavonoid glycosyltransferase YjiC, YdhE family
A0A072TRS0	Malate dehydrogenase	25502524	NA	NA	0.947589	up	NA	NA	Molecular Function:oxidoreductase activity (GO:0016491),Biological Process:oxidation-reduction process (GO:0055114)	malate dehydrogenase	Malate/lactate dehydrogenase
A0A072TSH2	NADH dehydrogenase subunit 7, putative	MTR_0165s0060	NA	NA	0.669536	up	NA	NA	--	--	NADH:ubiquinone oxidoreductase 49 kD subunit (chain D)
A0A072TTI0	NADH dehydrogenase subunit 3	MTR_0082s0040	NA	NA	1.16509	up	0.641433	up	Molecular Function:structural constituent of ribosome (GO:0003735),Cellular Component:intracellular (GO:0005622),Cellular Component:ribosome (GO:0005840),Biological Process:translation (GO:0006412),Molecular Function:NADH dehydrogenase (ubiquinone) activity (GO:0008137),Biological Process:oxidation-reduction process (GO:0055114)	--	Ribosomal protein S12
A0A072TU70	Actin-related protein ARP4	25501823	NA	NA	0.680067	up	NA	NA	--	actin-related protein 3	Actin-related protein
A0A072TWL1	Importin subunit beta-like protein	25502229	NA	NA	1.4177	up	1.04051	up	Biological Process:intracellular protein transport (GO:0006886),Molecular Function:Ran GTPase binding (GO:0008536)	importin subunit beta-1	--
A0A072U0M2	ICE-like protease (Caspase) p20 domain protein	25502442	NA	NA	1.26634	up	1.30035	up	--	--	Uncharacterized protein, contains caspase domain
A0A072U3U0	CS domain protein	25501211	NA	NA	0.703171	up	NA	NA	--	--	--
A0A072U407	Acid phosphatase	MTR_7g103500	NA	NA	-0.648469	down	NA	NA	--	--	Predicted secreted acid phosphatase
A0A072U6L4	Diadenosine tetraphosphate synthetase	25499807	NA	NA	1.00879	up	0.996689	up	Molecular Function:nucleotide binding (GO:0000166),Molecular Function:aminoacyl-tRNA ligase activity (GO:0004812),Molecular Function:ATP binding (GO:0005524),Biological Process:tRNA aminoacylation for protein translation (GO:0006418)	glycyl-tRNA synthetase	Glycyl-tRNA synthetase (class II)
A0A072U9H3	Peroxidase	25496293	NA	NA	-0.700869	down	-0.728779	down	Molecular Function:peroxidase activity (GO:0004601),Biological Process:response to oxidative stress (GO:0006979),Molecular Function:heme binding (GO:0020037),Biological Process:oxidation-reduction process (GO:0055114)	peroxidase	--
A0A072UDH6	ATP-dependent zinc metalloprotease FTSH protein	25499194	NA	NA	-0.770518	down	NA	NA	Molecular Function:metalloendopeptidase activity (GO:0004222),Molecular Function:ATP binding (GO:0005524),Biological Process:proteolysis (GO:0006508),Molecular Function:zinc ion binding (GO:0008270),Cellular Component:integral component of membrane (GO:0016021)	AFG3 family protein	ATP-dependent Zn proteases
A0A072UFK1	YGGT family protein	25491180	NA	NA	0.804276	up	NA	NA	Cellular Component:membrane (GO:0016020)	--	Uncharacterized conserved protein YggT, Ycf19 family
A0A072UH51	BSD domain protein	25491554	NA	NA	-0.762457	down	-0.726098	down	--	--	--
A0A072UKA9	NAD(P)-binding rossmann-fold protein	25492543	NA	NA	0.847307	up	2.38936	up	--	tropinone reductase I	NAD(P)-dependent dehydrogenase, short-chain alcohol dehydrogenase family
A0A072UPN3	Adenine phosphoribosyltransferase	MTR_4g101460	NA	NA	-0.68038	down	-0.767511	down	Biological Process:nucleoside metabolic process (GO:0009116)	adenine phosphoribosyltransferase	Adenine/guanine phosphoribosyltransferase or related PRPP-binding protein
A0A072URJ9	FYVE zinc finger protein	11423859	NA	NA	0.725166	up	0.589886	up	Molecular Function:metal ion binding (GO:0046872)	--	Ankyrin repeat
A0A072UTS6	Cullin-associated NEDD8-dissociated protein	25494369	NA	NA	1.49107	up	0.873719	up	--	cullin-associated NEDD8-dissociated protein 1	HEAT repeat
A0A072UWX4	Small ubiquitin-related modifier	25489010	NA	NA	0.65724	up	1.02088	up	--	small ubiquitin-related modifier	--
A0A072UXT2	Cell differentiation RCD1-like protein	25488987	NA	NA	0.892877	up	0.747243	up	--	CCR4-NOT transcription complex subunit 9	--
A0A072V1I2	Expansin	25489834	NA	NA	0.665666	up	NA	NA	--	--	--
A0A072V220	ENTH/VHS/GAT family protein	25489734	NA	NA	0.668657	up	NA	NA	Cellular Component:intracellular (GO:0005622),Biological Process:intracellular protein transport (GO:0006886)	--	--
A0A072V3R0	Methylmalonate-semialdehyde dehydrogenase (CoA acylating)	11430354	NA	NA	0.862379	up	NA	NA	Biological Process:metabolic process (GO:0008152),Molecular Function:oxidoreductase activity (GO:0016491),Biological Process:oxidation-reduction process (GO:0055114)	--	Acyl-CoA reductase or other NAD-dependent aldehyde dehydrogenase
A0A072V4H5	5-adenylylsulfate reductase	25486175	NA	NA	-0.986606	down	-1.04077	down	Molecular Function:catalytic activity (GO:0003824),Biological Process:metabolic process (GO:0008152),Biological Process:cell redox homeostasis (GO:0045454)	adenylyl-sulfate reductase (glutathione)	3'-phosphoadenosine 5'-phosphosulfate sulfotransferase (PAPS reductase)/FAD synthetase or related enzyme
A0A072V7P6	Flavin-containing monooxygenase	25486579	NA	NA	0.931193	up	NA	NA	Molecular Function:N,N-dimethylaniline monooxygenase activity (GO:0004499),Molecular Function:flavin adenine dinucleotide binding (GO:0050660),Molecular Function:NADP binding (GO:0050661),Biological Process:oxidation-reduction process (GO:0055114)	dimethylaniline monooxygenase (N-oxide forming)	Predicted flavoprotein CzcO associated with the cation diffusion facilitator CzcD
A0A072VKS7	Alpha/beta fold hydrolase	25483835	NA	NA	0.988888	up	NA	NA	--	--	Acetyl esterase/lipase
A0A072VMH3	Ribosomal protein L19	11420015	NA	NA	0.601714	up	NA	NA	Molecular Function:structural constituent of ribosome (GO:0003735),Cellular Component:intracellular (GO:0005622),Cellular Component:ribosome (GO:0005840),Biological Process:translation (GO:0006412)	large subunit ribosomal protein L19e	Ribosomal protein L19E
A0A072VN57	Group 1 family glycosyltransferase	MTR_2g102283	NA	NA	0.661966	up	NA	NA	--	--	Glycosyltransferase involved in cell wall bisynthesis
A0A072VPP9	Pyruvate kinase	25485305	NA	NA	0.787232	up	0.776762	up	Molecular Function:magnesium ion binding (GO:0000287),Molecular Function:pyruvate kinase activity (GO:0004743),Biological Process:glycolytic process (GO:0006096),Molecular Function:potassium ion binding (GO:0030955)	pyruvate kinase	Pyruvate kinase
A0A072VR84	Putative alpha,alpha-trehalose-phosphate synthase (UDP-forming), Trehalose-phosphatase	25482569	NA	NA	0.968973	up	0.885034	up	Molecular Function:catalytic activity (GO:0003824),Biological Process:trehalose biosynthetic process (GO:0005992)	--	Trehalose-6-phosphatase
A0A072VRX3	Macrophage erythroblast attacher-like protein	25485750	NA	NA	0.628152	up	0.61053	up	--	macrophage erythroblast attacher	--
A0A072VT43	Translation elongation factor EF-2 subunit	25483153	NA	NA	0.850018	up	NA	NA	Molecular Function:GTP binding (GO:0005525)	elongation factor 2	Translation elongation factor EF-G, a GTPase
A0A097PJS6	DNA helicase (Fragment)		NA	NA	-0.61347	down	-0.854607	down	Molecular Function:DNA binding (GO:0003677),Molecular Function:ATP binding (GO:0005524),Biological Process:DNA replication (GO:0006260)	DNA replication licensing factor MCM5	DNA replicative helicase MCM subunit Mcm2, Cdc46/Mcm family
A0A0R0EAL6	PKS_ER domain-containing protein	100804892	NA	NA	0.776346	up	1.02567	up	Biological Process:oxidation-reduction process (GO:0055114)	cinnamyl-alcohol dehydrogenase	D-arabinose 1-dehydrogenase, Zn-dependent alcohol dehydrogenase family
A0A0R0FAD6	Geranylgeranyl reductase	100814603	NA	NA	-0.701855	down	-0.926946	down	Molecular Function:oxidoreductase activity (GO:0016491),Biological Process:oxidation-reduction process (GO:0055114)	--	Dehydrogenase (flavoprotein)
A0A0R0FUT1	Ste24 endopeptidase	100776801	NA	NA	0.611338	up	NA	NA	Molecular Function:metalloendopeptidase activity (GO:0004222),Biological Process:proteolysis (GO:0006508)	--	Zn-dependent protease with chaperone function
A0A0R0G5G5	Cytochrome b559 subunit alpha	GLYMA_15G238700	NA	NA	-0.654061	down	-1.20098	down	Cellular Component:photosystem II (GO:0009523),Biological Process:photosynthesis (GO:0015979),Cellular Component:integral component of membrane (GO:0016021),Molecular Function:metal ion binding (GO:0046872)	photosystem II cytochrome b559 subunit alpha	--
A0A0R0HAR3	NADH:ubiquinone reductase (non-electrogenic)	100793566	NA	NA	0.723276	up	NA	NA	Molecular Function:calcium ion binding (GO:0005509),Molecular Function:oxidoreductase activity (GO:0016491),Biological Process:oxidation-reduction process (GO:0055114)	NADH:ubiquinone reductase (non-electrogenic)	NADH dehydrogenase, FAD-containing subunit
A0A0R0HWI3	Uncharacterized protein	100815869	NA	NA	-0.593794	down	NA	NA	--	--	--
A0A0R0INP0	Fn3_like domain-containing protein	100792948	NA	NA	-0.718016	down	NA	NA	Biological Process:carbohydrate metabolic process (GO:0005975)	xylan 1,4-beta-xylosidase	Periplasmic beta-glucosidase and related glycosidases
A0A0R0J437	Bet_v_1 domain-containing protein	GLYMA_07G165400	NA	NA	-1.2244	down	-1.04204	down	Biological Process:defense response (GO:0006952),Biological Process:response to biotic stimulus (GO:0009607)	--	--
A0A0R0J693	Thioredoxin domain-containing protein	GLYMA_07G213700	NA	NA	0.956666	up	0.633986	up	Biological Process:cell redox homeostasis (GO:0045454)	--	Negative regulator of GroEL, contains thioredoxin-like and TPR-like domains
A0A0R0JHE0	PCI domain-containing protein	100801382	NA	NA	1.29921	up	1.31325	up	Molecular Function:protein binding (GO:0005515)	26S proteasome regulatory subunit N5	--
A0A0R0JV60	Dipeptide epimerase	100776391	NA	NA	-0.732983	down	NA	NA	--	--	L-alanine-DL-glutamate epimerase or related enzyme of enolase superfamily
A0A0R0KKK6	NADH-cytochrome b5 reductase	100805390	NA	NA	0.636854	up	NA	NA	Molecular Function:oxidoreductase activity (GO:0016491),Biological Process:oxidation-reduction process (GO:0055114)	cytochrome-b5 reductase	Ferredoxin-NADP reductase
A0A0R0KRC8	Uncharacterized protein	100779360	NA	NA	1.42564	up	0.981566	up	--	symplekin	--
A0A0R0L0W2	Glycosyltransferase	100817114	NA	NA	0.654031	up	0.718886	up	Biological Process:metabolic process (GO:0008152)	--	UDP:flavonoid glycosyltransferase YjiC, YdhE family
A0A0R0LJG5	Leucyl-tRNA synthetase	100812453	NA	NA	0.809887	up	0.664544	up	Molecular Function:nucleotide binding (GO:0000166),Molecular Function:aminoacyl-tRNA ligase activity (GO:0004812),Molecular Function:ATP binding (GO:0005524),Biological Process:tRNA aminoacylation for protein translation (GO:0006418)	leucyl-tRNA synthetase	Leucyl-tRNA synthetase
A0A0R4J2N4	Pyruvate kinase	100776984	NA	NA	0.657676	up	NA	NA	Molecular Function:magnesium ion binding (GO:0000287),Molecular Function:pyruvate kinase activity (GO:0004743),Biological Process:glycolytic process (GO:0006096),Molecular Function:potassium ion binding (GO:0030955)	pyruvate kinase	Pyruvate kinase
A0A0R4J3C5	Uncharacterized protein	100804017	NA	NA	-0.876942	down	NA	NA	Molecular Function:transaminase activity (GO:0008483),Molecular Function:pyridoxal phosphate binding (GO:0030170)	--	4-aminobutyrate aminotransferase or related aminotransferase
A0A0R4J600	Uncharacterized protein	100810029	NA	NA	0.595712	up	0.775431	up	Molecular Function:Rho GDP-dissociation inhibitor activity (GO:0005094),Cellular Component:cytoplasm (GO:0005737)	Rho GDP-dissociation inhibitor	--
A0A126TEV9	NADH-ubiquinone oxidoreductase chain 5	nad5	NA	NA	0.641374	up	NA	NA	--	NADH-ubiquinone oxidoreductase chain 5	NADH:ubiquinone oxidoreductase subunit 5 (chain L)/Multisubunit Na+/H+ antiporter, MnhA subunit
A0A1S2X8K2	40S ribosomal protein S3a	RS3A	NA	NA	0.890398	up	0.870976	up	Molecular Function:structural constituent of ribosome (GO:0003735),Cellular Component:ribosome (GO:0005840),Biological Process:translation (GO:0006412)	small subunit ribosomal protein S3Ae	Ribosomal protein S3AE
A0A1S2X9R1	stress-related protein	LOC101491906	NA	NA	0.907926	up	0.921625	up	--	--	--
A0A1S2XAS4	Obg-like ATPase 1	LOC101499416	NA	NA	0.884156	up	0.670764	up	Molecular Function:GTP binding (GO:0005525)	obg-like ATPase 1	Ribosome-binding ATPase YchF, GTP1/OBG family
A0A1S2XE47	WD-40 repeat-containing protein MSI4-like	LOC101509771	NA	NA	0.89097	up	NA	NA	Molecular Function:protein binding (GO:0005515)	histone-binding protein RBBP4	Predicted ATPase
A0A1S2XJ89	protein DJ-1 homolog B	LOC101502185	NA	NA	1.145	up	1.46322	up	--	protein deglycase	Putative intracellular protease/amidase
A0A1S2XLQ1	Glycosyltransferase	LOC101498808	NA	NA	0.663206	up	NA	NA	Biological Process:metabolic process (GO:0008152)	--	UDP:flavonoid glycosyltransferase YjiC, YdhE family
A0A1S2XNH0	importin beta-like SAD2	LOC101490559	NA	NA	0.914362	up	NA	NA	Biological Process:intracellular protein transport (GO:0006886),Molecular Function:Ran GTPase binding (GO:0008536)	importin-7	--
A0A1S2XQB3	Calreticulin	LOC101514432	NA	NA	0.645625	up	NA	NA	Molecular Function:calcium ion binding (GO:0005509),Cellular Component:endoplasmic reticulum (GO:0005783),Biological Process:protein folding (GO:0006457),Molecular Function:unfolded protein binding (GO:0051082)	calreticulin	--
A0A1S2XQX3	Glyceraldehyde-3-phosphate dehydrogenase	LOC101493610	NA	NA	-0.585502	down	-1.07387	down	Biological Process:oxidation-reduction process (GO:0055114)	glyceraldehyde-3-phosphate dehydrogenase (NADP+) (phosphorylating)	Glyceraldehyde-3-phosphate dehydrogenase/erythrose-4-phosphate dehydrogenase
A0A1S2XS14	isoamylase 2, chloroplastic	LOC101499347	NA	NA	0.837763	up	NA	NA	Molecular Function:catalytic activity (GO:0003824),Biological Process:carbohydrate metabolic process (GO:0005975)	isoamylase	Pullulanase/glycogen debranching enzyme
A0A1S2XS22	sialyltransferase-like protein 1 isoform X1	LOC101506599	NA	NA	-0.60622	down	NA	NA	Biological Process:protein glycosylation (GO:0006486),Molecular Function:sialyltransferase activity (GO:0008373)	--	--
A0A1S2XT50	Glutaredoxin-dependent peroxiredoxin	LOC101496408	NA	NA	0.738489	up	NA	NA	Molecular Function:oxidoreductase activity (GO:0016491)	--	Peroxiredoxin
A0A1S2XT87	histone deacetylase HDT1	LOC101497715	NA	NA	-0.740306	down	NA	NA	Molecular Function:metal ion binding (GO:0046872)	--	--
A0A1S2XTG3	Peptidylprolyl isomerase	LOC101499767	NA	NA	-0.704064	down	-0.63616	down	Biological Process:protein peptidyl-prolyl isomerization (GO:0000413),Molecular Function:peptidyl-prolyl cis-trans isomerase activity (GO:0003755),Biological Process:protein folding (GO:0006457)	peptidyl-prolyl isomerase G (cyclophilin G)	Peptidyl-prolyl cis-trans isomerase (rotamase) - cyclophilin family
A0A1S2XTU9	S-adenosylmethionine synthase	LOC101511749	NA	NA	-1.03102	down	-1.21299	down	Molecular Function:methionine adenosyltransferase activity (GO:0004478),Biological Process:S-adenosylmethionine biosynthetic process (GO:0006556)	S-adenosylmethionine synthetase	S-adenosylmethionine synthetase
A0A1S2XVS3	probable aldo-keto reductase 1	LOC101500090	NA	NA	0.680383	up	NA	NA	--	--	Predicted oxidoreductase (related to aryl-alcohol dehydrogenase)
A0A1S2XVZ6	Malate dehydrogenase	LOC101507693	NA	NA	1.21563	up	NA	NA	Molecular Function:oxidoreductase activity (GO:0016491),Biological Process:oxidation-reduction process (GO:0055114)	malate dehydrogenase	Malate/lactate dehydrogenase
A0A1S2XWY3	uncharacterized protein LOC101510359	LOC101510359	NA	NA	1.44231	up	1.20725	up	Molecular Function:catalytic activity (GO:0003824),Biological Process:biosynthetic process (GO:0009058)	--	Predicted epimerase YddE/YHI9, PhzF superfamily
A0A1S2XY88	ran-binding protein 1 homolog b-like	LOC101507905	NA	NA	0.820798	up	0.961041	up	Biological Process:intracellular transport (GO:0046907)	Ran-binding protein 1	--
A0A1S2XZL9	vacuolar-sorting protein BRO1	LOC101498395	NA	NA	0.826957	up	0.739681	up	Molecular Function:protein binding (GO:0005515)	programmed cell death 6-interacting protein	--
A0A1S2Y1K5	RAN GTPase-activating protein 2-like	LOC101501808	NA	NA	0.604038	up	NA	NA	Molecular Function:protein binding (GO:0005515)	Ran GTPase-activating protein 1	Leucine-rich repeat (LRR) protein
A0A1S2Y219	probable 28S rRNA (Cytosine-C(5))-methyltransferase	LOC101508134	NA	NA	-0.635984	down	NA	NA	Molecular Function:methyltransferase activity (GO:0008168)	25S rRNA (cytosine2870-C5)-methyltransferase	16S rRNA C967 or C1407 C5-methylase, RsmB/RsmF family
A0A1S2Y2D5	histidine--tRNA ligase, cytoplasmic	LOC101510920	NA	NA	0.586321	up	NA	NA	--	histidyl-tRNA synthetase	Histidyl-tRNA synthetase
A0A1S2Y470	uncharacterized protein LOC101494066 isoform X3	LOC101494066	NA	NA	1.36004	up	1.12068	up	Molecular Function:protein binding (GO:0005515)	--	--
A0A1S2Y628	exocyst complex component SEC3A	LOC101496872	NA	NA	0.723566	up	0.669623	up	Cellular Component:exocyst (GO:0000145),Biological Process:exocytosis (GO:0006887)	exocyst complex component 1	--
A0A1S2Y6J6	ATP-dependent 6-phosphofructokinase	LOC101488978	NA	NA	0.893915	up	0.95173	up	Molecular Function:6-phosphofructokinase activity (GO:0003872),Biological Process:glycolytic process (GO:0006096)	6-phosphofructokinase 1	6-phosphofructokinase
A0A1S2Y7C2	alpha-soluble NSF attachment protein 2 isoform X1	LOC101514692	NA	NA	0.624735	up	NA	NA	--	alpha-soluble NSF attachment protein	--
A0A1S2Y850	heat shock cognate protein 80	LOC101515120	NA	NA	0.992959	up	0.721256	up	Molecular Function:ATP binding (GO:0005524),Biological Process:protein folding (GO:0006457),Biological Process:response to stress (GO:0006950),Molecular Function:unfolded protein binding (GO:0051082)	molecular chaperone HtpG	Molecular chaperone, HSP90 family
A0A1S2Y8C8	26S proteasome regulatory subunit 10B homolog A	LOC101492658	NA	NA	0.825888	up	NA	NA	Molecular Function:ATP binding (GO:0005524)	26S proteasome regulatory subunit T4	ATP-dependent 26S proteasome regulatory subunit
A0A1S2YA10	protein DEK	LOC101509090	NA	NA	0.589575	up	NA	NA	--	protein DEK	--
A0A1S2YAD1	DNA-directed RNA polymerase subunit beta	LOC101513394	NA	NA	0.760288	up	NA	NA	Molecular Function:DNA binding (GO:0003677),Molecular Function:DNA-directed 5'-3' RNA polymerase activity (GO:0003899)	DNA-directed RNA polymerase IV and V subunit 2	DNA-directed RNA polymerase, beta subunit/140 kD subunit
A0A1S2YBD0	Glyceraldehyde-3-phosphate dehydrogenase	LOC101491257	NA	NA	-1.15361	down	NA	NA	Biological Process:oxidation-reduction process (GO:0055114)	glyceraldehyde 3-phosphate dehydrogenase	Glyceraldehyde-3-phosphate dehydrogenase/erythrose-4-phosphate dehydrogenase
A0A1S2YCJ8	UDP-xylose transporter 3-like	LOC101514699	NA	NA	0.590739	up	NA	NA	--	solute carrier family 35, member E3	--
A0A1S2YD49	microsomal glutathione S-transferase 3	LOC101511246	NA	NA	0.707297	up	0.705707	up	--	glutathione S-transferase	--
A0A1S2YDA2	Delta-aminolevulinic acid dehydratase	LOC101513506	NA	NA	0.928392	up	NA	NA	Molecular Function:porphobilinogen synthase activity (GO:0004655),Biological Process:tetrapyrrole biosynthetic process (GO:0033014),Molecular Function:metal ion binding (GO:0046872)	porphobilinogen synthase	Delta-aminolevulinic acid dehydratase, porphobilinogen synthase
A0A1S2YEW8	mitochondrial phosphate carrier protein 3, mitochondrial-like	LOC101496122	NA	NA	-0.647836	down	-0.668238	down	--	solute carrier family 25 (mitochondrial phosphate transporter), member 3	--
A0A1S2YFJ0	uncharacterized protein LOC101504829	LOC101504829	NA	NA	-0.585886	down	-0.72769	down	--	--	--
A0A1S2YGW8	CCT-alpha	LOC101503969	NA	NA	0.753497	up	NA	NA	Molecular Function:ATP binding (GO:0005524)	T-complex protein 1 subunit alpha	Chaperonin GroEL (HSP60 family)
A0A1S2YI26	Squalene monooxygenase	LOC101496784	NA	NA	-0.740979	down	-2.24501	down	Molecular Function:squalene monooxygenase activity (GO:0004506),Cellular Component:integral component of membrane (GO:0016021),Molecular Function:flavin adenine dinucleotide binding (GO:0050660),Biological Process:oxidation-reduction process (GO:0055114)	squalene monooxygenase	2-polyprenyl-6-methoxyphenol hydroxylase and related FAD-dependent oxidoreductases
A0A1S2YIG9	protein C2-DOMAIN ABA-RELATED 7	LOC101494705	NA	NA	0.747685	up	0.636345	up	Molecular Function:protein binding (GO:0005515)	--	--
A0A1S2YIN3	Pyruvate kinase	LOC101512861	NA	NA	0.630416	up	NA	NA	Molecular Function:magnesium ion binding (GO:0000287),Molecular Function:pyruvate kinase activity (GO:0004743),Biological Process:glycolytic process (GO:0006096),Molecular Function:potassium ion binding (GO:0030955)	pyruvate kinase	Phosphohistidine swiveling domain of PEP-utilizing enzymes
A0A1S2YIU8	small ribosomal subunit protein S13, mitochondrial-like	LOC101492573	NA	NA	0.600224	up	NA	NA	Molecular Function:RNA binding (GO:0003723),Molecular Function:structural constituent of ribosome (GO:0003735),Cellular Component:intracellular (GO:0005622),Cellular Component:ribosome (GO:0005840),Biological Process:translation (GO:0006412)	small subunit ribosomal protein S13	Ribosomal protein S13
A0A1S2YJI6	MAP3K epsilon protein kinase 1-like	LOC101502895	NA	NA	0.714576	up	NA	NA	Molecular Function:protein kinase activity (GO:0004672),Molecular Function:ATP binding (GO:0005524),Biological Process:protein phosphorylation (GO:0006468)	--	TolB amino-terminal domain (function unknown)
A0A1S2YLG7	3-ketoacyl-CoA thiolase 2, peroxisomal	LOC101494207	NA	NA	-0.772959	down	-0.792074	down	Biological Process:metabolic process (GO:0008152)	acetyl-CoA acyltransferase 1	Acetyl-CoA acetyltransferase
A0A1S2YPG0	caffeoylshikimate esterase	LOC101510635	NA	NA	1.38001	up	1.25659	up	--	caffeoylshikimate esterase	Lysophospholipase, alpha-beta hydrolase superfamily
A0A1S2YPS5	Sucrose synthase	LOC101494314	NA	NA	0.739532	up	NA	NA	Biological Process:sucrose metabolic process (GO:0005985),Molecular Function:sucrose synthase activity (GO:0016157)	sucrose synthase	Glycosyltransferase involved in cell wall bisynthesis
A0A1S2YRI9	uncharacterized protein LOC101496590 isoform X2	LOC101496590	NA	NA	0.733243	up	NA	NA	Biological Process:protein deubiquitination (GO:0016579),Molecular Function:thiol-dependent ubiquitinyl hydrolase activity (GO:0036459)	--	--
A0A1S2YTC9	uncharacterized protein LOC101514838	LOC101514838	NA	NA	1.1437	up	1.38703	up	--	--	--
A0A1S2YUS4	beta-amyrin 11-oxidase-like	LOC101496150	NA	NA	0.942696	up	NA	NA	Molecular Function:iron ion binding (GO:0005506),Molecular Function:heme binding (GO:0020037),Biological Process:oxidation-reduction process (GO:0055114)	beta-amyrin 11-oxidase	Cytochrome P450
A0A1S2YWF5	chaperone protein dnaJ 10	LOC101504434	NA	NA	0.707328	up	0.68721	up	--	--	DnaJ-class molecular chaperone with C-terminal Zn finger domain
A0A1S2YXI0	dynamin-related protein 5A-like	LOC101504438	NA	NA	1.38269	up	0.815485	up	Molecular Function:GTPase activity (GO:0003924),Molecular Function:GTP binding (GO:0005525)	--	Replication fork clamp-binding protein CrfC (dynamin-like GTPase family)
A0A1S2YZ86	Lipoxygenase	LOC101496167	NA	NA	0.730201	up	NA	NA	Molecular Function:protein binding (GO:0005515),Molecular Function:metal ion binding (GO:0046872),Biological Process:oxidation-reduction process (GO:0055114)	linoleate 9S-lipoxygenase	--
A0A1S2YZM1	Elongation factor 1-alpha	LOC101492398	NA	NA	-0.607154	down	-1.19795	down	Molecular Function:GTP binding (GO:0005525)	elongation factor 1-alpha	Translation elongation factor EF-1alpha (GTPase)
A0A1S2Z109	ATP-dependent 6-phosphofructokinase	LOC101497369	NA	NA	0.682362	up	NA	NA	Molecular Function:6-phosphofructokinase activity (GO:0003872),Biological Process:glycolytic process (GO:0006096)	6-phosphofructokinase 1	6-phosphofructokinase
A0A1S2Z1J3	methylecgonone reductase-like	LOC101491523	NA	NA	0.633212	up	NA	NA	--		Aldo/keto reductase, related to diketogulonate reductase
A0A1S2Z4J2	uncharacterized protein LOC101508329	LOC101508329	NA	NA	-0.653852	down	-0.824443	down	--	--	--
A0A1S2Z5T1	transcription factor bHLH130-like	LOC101515539	NA	NA	0.75915	up	1.39421	up	Molecular Function:protein dimerization activity (GO:0046983)	--	--
A0A1S2Z8L0	Obg-like ATPase 1	LOC101495333	NA	NA	1.06581	up	NA	NA	Molecular Function:GTP binding (GO:0005525)	obg-like ATPase 1	Ribosome-binding ATPase YchF, GTP1/OBG family
A0A1S3DUN7	dehydrogenase/reductase SDR family member FEY-like isoform X1	LOC101513259	NA	NA	1.10121	up	0.842283	up	--	--	NAD(P)-dependent dehydrogenase, short-chain alcohol dehydrogenase family
A0A1S3E261	LOW QUALITY PROTEIN: zinc finger CCCH domain-containing protein ZFN-like	LOC101506274	NA	NA	0.730931	up	NA	NA	Molecular Function:metal ion binding (GO:0046872)	--	--
A0A1S3E7W4	Diphthine methyl ester synthase	LOC101492091	NA	NA	0.936364	up	0.826097	up	Biological Process:metabolic process (GO:0008152),Molecular Function:methyltransferase activity (GO:0008168)	diphthine methyl ester synthase	Diphthamide biosynthesis methyltransferase
A0A1S3EA23	15-cis-phytoene desaturase, chloroplastic/chromoplastic	LOC101499699	NA	NA	1.20166	up	NA	NA	Molecular Function:oxidoreductase activity (GO:0016491),Biological Process:oxidation-reduction process (GO:0055114)	15-cis-phytoene desaturase	Uncharacterized conserved protein, contains NAD-binding domain and a Fe-S cluster
A0A1S3EB78	disease resistance protein RPS4B	LOC101502375	NA	NA	-0.860056	down	NA	NA	Molecular Function:protein binding (GO:0005515),Biological Process:signal transduction (GO:0007165),Molecular Function:ADP binding (GO:0043531)	--	Leucine-rich repeat (LRR) protein
A0A1S3EFV5	DNA-directed RNA polymerase	LOC101488249	NA	NA	1.22715	up	0.669225	up	Molecular Function:DNA binding (GO:0003677),Molecular Function:DNA-directed 5'-3' RNA polymerase activity (GO:0003899)	DNA-directed RNA polymerase V subunit 1	DNA-directed RNA polymerase, beta' subunit/160 kD subunit
A0A1S3EH22	protein unc-13 homolog isoform X2	LOC101495068	NA	NA	0.800439	up	NA	NA	--	--	--
A0A396GGA4	Ubiquitin carboxyl-terminal hydrolase	MtrunA17_Chr8g0341601	NA	NA	1.08391	up	0.775204	up	Molecular Function:protein binding (GO:0005515),Biological Process:protein deubiquitination (GO:0016579),Molecular Function:thiol-dependent ubiquitinyl hydrolase activity (GO:0036459)	ubiquitin carboxyl-terminal hydrolase 14	--
A0A396GMV6	Putative ANTH domain-containing protein	MtrunA17_Chr8g0376161	NA	NA	0.797582	up	0.684761	up	Molecular Function:phospholipid binding (GO:0005543)	--	--
A0A396H8Z4	Putative tripeptidyl-peptidase II	MtrunA17_Chr7g0261701	NA	NA	0.666804	up	NA	NA	Molecular Function:serine-type endopeptidase activity (GO:0004252),Biological Process:proteolysis (GO:0006508)	--	Serine protease, subtilisin family
A0A396HFP4	DUF89 domain-containing protein	MtrunA17_Chr6g0476321	NA	NA	1.27564	up	0.91773	up	--	--	Uncharacterized conserved protein, contains ATP-grasp and redox domains
A0A396HXG9	Putative gibberellin regulated protein	MtrunA17_Chr5g0446671	NA	NA	0.702871	up	NA	NA	--	--	--
A0A396I8J9	Putative histone deacetylase	MtrunA17_Chr4g0027191	NA	NA	-0.658589	down	-0.99521	down	--	--	--
A0A396J978	Putative Heat shock protein 70 family	MtrunA17_Chr2g0299851	NA	NA	0.753163	up	3.02559	up	Molecular Function:protein binding (GO:0005515),Biological Process:signal transduction (GO:0007165),Molecular Function:ADP binding (GO:0043531)	--	Molecular chaperone DnaK (HSP70)
A0A396JZN6	Putative S-crystallin, glutathione S-transferase (GST)	MtrunA17_Chr1g0183331	NA	NA	0.891995	up	NA	NA	Molecular Function:protein binding (GO:0005515)	glutathionyl-hydroquinone reductase	Glutathionyl-hydroquinone reductase
A0A3Q7Y8N4	putative DUF21 domain-containing protein At1g03270	LOC101500191	NA	NA	0.749797	up	NA	NA	--	metal transporter CNNM	Hemolysin or related protein, contains CBS domains
A0A3Q7Y950	putative vesicle-associated membrane protein 726 isoform X3	LOC101496613	NA	NA	0.653068	up	NA	NA	Cellular Component:integral component of membrane (GO:0016021),Biological Process:vesicle-mediated transport (GO:0016192)	vesicle-associated membrane protein 72	--
A2Q3W4	Dihydroflavonol 4-reductase-like protein	11435356	NA	NA	0.906826	up	0.85213	up	Molecular Function:catalytic activity (GO:0003824),Molecular Function:coenzyme binding (GO:0050662)	vestitone reductase	Nucleoside-diphosphate-sugar epimerase
B2ZF65	Raffionse synthase 3	RS3	NA	NA	1.01561	up	0.649022	up	--	raffinose synthase	Alpha-galactosidase
B5LMP9	Photosystem II CP47 reaction center protein	psbB	NA	NA	-0.728599	down	-1.13016	down	Cellular Component:photosystem (GO:0009521),Biological Process:photosynthetic electron transport chain (GO:0009767),Cellular Component:membrane (GO:0016020),Molecular Function:chlorophyll binding (GO:0016168)	photosystem II CP47 chlorophyll apoprotein	--
B7FGL9	Ribosomal protein	11406763	NA	NA	0.772887	up	NA	NA	--	large subunit ribosomal protein L10Ae	Ribosomal protein L1
B7FH09	DREPP plasma membrane protein	25488186	NA	NA	-0.881474	down	NA	NA	Cellular Component:anchored component of plasma membrane (GO:0046658),Biological Process:cellular response to stimulus (GO:0051716)	--	--
B7FHH0	Eukaryotic translation initiation factor 5A		NA	NA	0.608972	up	NA	NA	Molecular Function:RNA binding (GO:0003723),Molecular Function:translation elongation factor activity (GO:0003746),Biological Process:translational frameshifting (GO:0006452),Molecular Function:ribosome binding (GO:0043022),Biological Process:positive regulation of translational elongation (GO:0045901),Biological Process:positive regulation of translational termination (GO:0045905)	translation initiation factor 5A	Translation elongation factor P (EF-P)/translation initiation factor 5A (eIF-5A)
B7FHV5	Putative nucleophile aminohydrolase	25487368	NA	NA	1.36037	up	1.20266	up	--	--	Asparagine synthetase B (glutamine-hydrolyzing)
B7FI94	GFO_IDH_MocA domain-containing protein		NA	NA	1.09315	up	0.878155	up	Molecular Function:oxidoreductase activity (GO:0016491)	--	Predicted dehydrogenase
B7FII5	Uncharacterized protein		NA	NA	0.59991	up	NA	NA	Biological Process:metabolic process (GO:0008152)	acetyl-CoA C-acetyltransferase	Acetyl-CoA acetyltransferase
B7FK19	14_3_3 domain-containing protein		NA	NA	-0.630568	down	NA	NA	--	14-3-3 protein epsilon	--
B7FK47	Ferritin		NA	NA	0.694064	up	1.09265	up	Biological Process:cellular iron ion homeostasis (GO:0006879),Molecular Function:ferric iron binding (GO:0008199)	ferritin heavy chain	Ferritin
B7FK90	Pept_C1 domain-containing protein		NA	NA	-0.587037	down	NA	NA	Molecular Function:cysteine-type endopeptidase activity (GO:0004197),Biological Process:proteolysis (GO:0006508),Molecular Function:cysteine-type peptidase activity (GO:0008234),Biological Process:regulation of catalytic activity (GO:0050790)	cathepsin B	Cysteine protease, C1A family
B7FKU9	Methenyltetrahydrofolate cyclohydrolase	11435275	NA	NA	1.17	up	0.780276	up	Molecular Function:catalytic activity (GO:0003824),Molecular Function:methylenetetrahydrofolate dehydrogenase (NADP+) activity (GO:0004488),Biological Process:folic acid-containing compound biosynthetic process (GO:0009396),Biological Process:oxidation-reduction process (GO:0055114)	--	5,10-methylene-tetrahydrofolate dehydrogenase/Methenyl tetrahydrofolate cyclohydrolase
B7FMF1	UMP-CMP kinase	11425503	NA	NA	0.767227	up	NA	NA	--	--	Adenylate kinase or related kinase
B7FMX8	Lipid transfer protein	11432458	NA	NA	0.774378	up	NA	NA	--	--	--
C6SVC4	Uncharacterized protein	100305498	NA	NA	0.78953	up	NA	NA	Molecular Function:O-methyltransferase activity (GO:0008171)	caffeoyl-CoA O-methyltransferase	Predicted O-methyltransferase YrrM
C6SWN0	Adenine phosphoribosyltransferase		NA	NA	0.740854	up	NA	NA	Biological Process:nucleoside metabolic process (GO:0009116)	adenine phosphoribosyltransferase	Adenine/guanine phosphoribosyltransferase or related PRPP-binding protein
C6SXN0	Uncharacterized protein	100306026	NA	NA	0.600813	up	NA	NA	Cellular Component:cytoplasm (GO:0005737),Biological Process:protein folding (GO:0006457)	chaperonin GroES	Co-chaperonin GroES (HSP10)
C6SYR6	Thioredoxin	100306280	NA	NA	-0.70951	down	NA	NA	Biological Process:cell redox homeostasis (GO:0045454)	thioredoxin 1	Negative regulator of GroEL, contains thioredoxin-like and TPR-like domains
C6SZA7	t-SNARE coiled-coil homology domain-containing protein		NA	NA	1.05482	up	0.748069	up	Biological Process:intracellular protein transport (GO:0006886),Cellular Component:membrane (GO:0016020)	vesicle transport through interaction with t-SNAREs 1	--
C6T0K9	Uncharacterized protein	100306722	NA	NA	0.827832	up	0.810059	up	--	mitochondrial fission 1 protein	--
C6T107	Tubulin-specific chaperone A	100500215	NA	NA	0.611334	up	NA	NA	Biological Process:tubulin complex assembly (GO:0007021),Biological Process:post-chaperonin tubulin folding pathway (GO:0007023),Molecular Function:beta-tubulin binding (GO:0048487)	tubulin-specific chaperone A	--
C6T2G7	Uncharacterized protein		NA	NA	0.618813	up	NA	NA	Molecular Function:protein binding (GO:0005515)	glutathione S-transferase	Glutathione S-transferase
C6T3A2	Bet_v_1 domain-containing protein	100527097	NA	NA	0.652796	up	1.7584	up	Biological Process:defense response (GO:0006952),Biological Process:response to biotic stimulus (GO:0009607)	--	--
C6T551	Bet_v_1 domain-containing protein	100527699	NA	NA	-1.22909	down	-0.883613	down	Biological Process:defense response (GO:0006952),Biological Process:response to biotic stimulus (GO:0009607)	--	--
C6T8V3	UDP-glucose 6-dehydrogenase		NA	NA	0.622853	up	NA	NA	Molecular Function:NAD binding (GO:0051287),Biological Process:oxidation-reduction process (GO:0055114)	UDPglucose 6-dehydrogenase	UDP-glucose 6-dehydrogenase
C6TA67	Uncharacterized protein		NA	NA	0.704612	up	NA	NA	--	--	--
C6TBS7	Uncharacterized protein		NA	NA	-0.729269	down	NA	NA	Cellular Component:anchored component of plasma membrane (GO:0046658),Biological Process:cellular response to stimulus (GO:0051716)	--	--
C6TCN5	Ferritin	547824	NA	NA	0.769229	up	1.6714	up	Biological Process:cellular iron ion homeostasis (GO:0006879),Molecular Function:ferric iron binding (GO:0008199)	ferritin heavy chain	Ferritin
C6TF42	ATP-grasp_2 domain-containing protein (Fragment)		NA	NA	0.676854	up	0.75794	up	--	ATP citrate (pro-S)-lyase	Succinyl-CoA synthetase, beta subunit
C6TID4	PKS_ER domain-containing protein	100813682	NA	NA	1.0365	up	0.940237	up	Biological Process:oxidation-reduction process (GO:0055114)	--	NADPH:quinone reductase or related Zn-dependent oxidoreductase
C6TJ58	Uncharacterized protein	100792538	NA	NA	0.625894	up	NA	NA	Cellular Component:membrane (GO:0016020)	--	Dolichyl-phosphate-mannose--protein O-mannosyl transferase
C6TK34	Uncharacterized protein		NA	NA	2.54888	up	NA	NA	Biological Process:pollen development (GO:0009555)	--	--
C6TN24	Trafficking protein particle complex subunit	100819825	NA	NA	0.595537	up	NA	NA	Biological Process:transport (GO:0006810),Cellular Component:TRAPP complex (GO:0030008)	trafficking protein particle complex subunit 1	--
E2FKH9	Sieve element occlusion by forisomes 2	SEO-F2	NA	NA	0.620445	up	NA	NA	--	--	--
E2FKJ6	Putative sieve element occlusion	SEOc	NA	NA	0.729793	up	NA	NA	--	--	--
G7IG01	(1->3)-beta-glucan endohydrolase	11412497	NA	NA	-0.807489	down	NA	NA	Biological Process:carbohydrate metabolic process (GO:0005975)	--	--
G7IMY7	Disease-resistance response protein	11410247	NA	NA	1.01	up	1.33704	up	Biological Process:defense response (GO:0006952),Biological Process:response to biotic stimulus (GO:0009607)	--	--
G7IN27	Metaxin-like protein	11444357	NA	NA	0.993958	up	0.752227	up	--	metaxin	Glutathione S-transferase
G7IS29	Lipoxygenase	11431430	NA	NA	0.901633	up	0.859991	up	Molecular Function:protein binding (GO:0005515),Molecular Function:metal ion binding (GO:0046872),Biological Process:oxidation-reduction process (GO:0055114)	linoleate 9S-lipoxygenase	--
G7J3A3	Alpha-mannosidase	11421286	NA	NA	-0.666949	down	NA	NA	Molecular Function:alpha-mannosidase activity (GO:0004559),Biological Process:carbohydrate metabolic process (GO:0005975),Biological Process:mannose metabolic process (GO:0006013),Molecular Function:zinc ion binding (GO:0008270),Molecular Function:mannosidase activity (GO:0015923)	alpha-mannosidase	Alpha-mannosidase
G7J421	Tubulin alpha chain	11432745	NA	NA	1.12093	up	0.773795	up	Molecular Function:GTPase activity (GO:0003924)	tubulin alpha	--
G7J5M6	Alcohol dehydrogenase 1	11422713	NA	NA	0.790834	up	1.43686	up	Biological Process:oxidation-reduction process (GO:0055114)	alcohol dehydrogenase class-P	Zn-dependent alcohol dehydrogenase
G7J6P4	Putative GPN-loop GTPase, P-loop containing nucleoside triphosphate hydrolase	11442198	NA	NA	1.08938	up	0.933211	up	--	uncharacterized protein	GTPase SAR1 family domain
G7J7V5	Cysteine-rich RLK (Receptor-like kinase) protein	11406098	NA	NA	-0.672531	down	-0.588704	down	Molecular Function:protein kinase activity (GO:0004672),Biological Process:protein phosphorylation (GO:0006468)	--	Ankyrin repeat
G7J834	Glucose-1-phosphate adenylyltransferase	11436552	NA	NA	0.666247	up	0.630932	up	Biological Process:biosynthetic process (GO:0009058),Molecular Function:nucleotidyltransferase activity (GO:0016779)	glucose-1-phosphate adenylyltransferase	ADP-glucose pyrophosphorylase
G7J8A4	Cytosolic class II small heat-shock protein	11419465	NA	NA	0.850878	up	2.85357	up	--	HSP20 family protein	Molecular chaperone IbpA, HSP20 family
G7JAJ0	Clathrin assembly plant-like protein, putative	MTR_3g106900	NA	NA	0.594863	up	NA	NA	Molecular Function:phospholipid binding (GO:0005543)	--	--
G7JDZ5	Putative urease accessory protein UreG	11426174	NA	NA	0.628003	up	1.08499	up	--	urease accessory protein	Ni2+-binding GTPase involved in regulation of expression and maturation of urease and hydrogenase
G7JF09	Plastocyanin-like domain protein	11443374	NA	NA	-0.641563	down	NA	NA	Molecular Function:electron carrier activity (GO:0009055)	--	--
G7JHA8	RNA-binding (RRM/RBD/RNP motif) family protein	11413936	NA	NA	0.956102	up	0.739633	up	Molecular Function:nucleic acid binding (GO:0003676)	--	RNA recognition motif (RRM) domain
G7JN65	SKP1-like protein	11429668	NA	NA	0.639217	up	0.594599	up	Biological Process:ubiquitin-dependent protein catabolic process (GO:0006511)	S-phase kinase-associated protein 1	--
G7JTF1	Aldo/keto reductase family oxidoreductase	11419261	NA	NA	0.743366	up	0.627889	up	--	alcohol dehydrogenase (NADP+)	Aldo/keto reductase, related to diketogulonate reductase
G7JTG3	1-O-acylglucose:anthocyanin acyltransferase	11419263	NA	NA	-0.606072	down	NA	NA	Molecular Function:serine-type carboxypeptidase activity (GO:0004185),Biological Process:proteolysis (GO:0006508)	--	Carboxypeptidase C (cathepsin A)
G7JWW6	UDP-arabinopyranose mutase	11433134	NA	NA	-0.594791	down	NA	NA	Molecular Function:intramolecular transferase activity (GO:0016866),Biological Process:cellulose biosynthetic process (GO:0030244)	--	Glycosyltransferase involved in cell wall bisynthesis
G7K2D0	Photosystem I reaction center subunit II	11438662	NA	NA	-0.599575	down	-0.867381	down	Cellular Component:photosystem I (GO:0009522),Cellular Component:photosystem I reaction center (GO:0009538),Biological Process:photosynthesis (GO:0015979)	photosystem I subunit II	--
G7K2Y8	Eukaryotic translation initiation factor 2c, putative	MTR_5g087870	NA	NA	1.49079	up	1.00159	up	Molecular Function:nucleic acid binding (GO:0003676),Molecular Function:protein binding (GO:0005515)	eukaryotic translation initiation factor 2C	--
G7K9H5	Photosystem II oxygen-evolving enhancer protein	11405827	NA	NA	-0.594756	down	-0.851957	down	Molecular Function:calcium ion binding (GO:0005509),Cellular Component:photosystem II (GO:0009523),Cellular Component:photosystem II oxygen evolving complex (GO:0009654),Biological Process:photosynthesis (GO:0015979),Cellular Component:extrinsic component of membrane (GO:0019898),Biological Process:photosystem II stabilization (GO:0042549)	photosystem II oxygen-evolving enhancer protein 1	--
G7KBF5	Putative leucine-rich repeat domain, L domain-containing protein	11433686	NA	NA	0.596031	up	NA	NA	--	--	--
G7KEN2	Chlorophyll a-b binding protein, chloroplastic	11434875	NA	NA	-0.713507	down	-1.03373	down	--	light-harvesting complex II chlorophyll a/b binding protein 2	--
G7KGS7	Pumilio-family RNA-binding repeatprotein	11427522	NA	NA	0.829532	up	0.902776	up	Molecular Function:RNA binding (GO:0003723)	pumilio RNA-binding family	--
G7KHU6	Ferroxidase	MTR_6g071700	NA	NA	1.26243	up	0.743393	up	Molecular Function:ferric iron binding (GO:0008199),Biological Process:iron-sulfur cluster assembly (GO:0016226)	frataxin	Iron-binding protein CyaY, frataxin homolog
G7LF83	Annexin D8	11443966	NA	NA	-0.615786	down	-0.625777	down	Molecular Function:calcium ion binding (GO:0005509),Molecular Function:calcium-dependent phospholipid binding (GO:0005544)	annexin D	--
G7ZWE0	Eukaryotic translation initiation factor 3 subunit L	25490098	NA	NA	1.01444	up	NA	NA	Molecular Function:translation initiation factor activity (GO:0003743),Cellular Component:cytoplasm (GO:0005737),Cellular Component:eukaryotic translation initiation factor 3 complex (GO:0005852)	translation initiation factor 3 subunit L	--
G7ZZY8	Heat shock cognate 70 kDa protein	11419378	NA	NA	0.721111	up	0.749475	up	--	heat shock 70kDa protein 1/2/6/8	Molecular chaperone DnaK (HSP70)
I1J4F8	ATP-dependent 6-phosphofructokinase	100793844	NA	NA	0.772867	up	0.699387	up	Molecular Function:6-phosphofructokinase activity (GO:0003872),Biological Process:glycolytic process (GO:0006096)	6-phosphofructokinase 1	6-phosphofructokinase
I1J574	ATP citrate synthase	GLYMA_01G028900	NA	NA	0.634382	up	NA	NA	--	ATP citrate (pro-S)-lyase	Succinyl-CoA synthetase, beta subunit
I1J6X7	Delta-1-pyrroline-5-carboxylate synthase	100798598	NA	NA	0.622863	up	0.856861	up	Biological Process:metabolic process (GO:0008152),Molecular Function:oxidoreductase activity (GO:0016491),Biological Process:oxidation-reduction process (GO:0055114)	--	Gamma-glutamyl phosphate reductase
I1JAQ7	Oxidored_FMN domain-containing protein	100803381	NA	NA	-0.607299	down	-0.616923	down	Molecular Function:FMN binding (GO:0010181),Molecular Function:oxidoreductase activity (GO:0016491),Biological Process:oxidation-reduction process (GO:0055114)	12-oxophytodienoic acid reductase	2,4-dienoyl-CoA reductase or related NADH-dependent reductase, Old Yellow Enzyme (OYE) family
I1JG79	Aldo_ket_red domain-containing protein	GLYMA_02G182500	NA	NA	1.11368	up	1.20105	up	--	--	Aldo/keto reductase, related to diketogulonate reductase
I1JIE1	Ferritin	100787160	NA	NA	0.714932	up	1.0352	up	Biological Process:cellular iron ion homeostasis (GO:0006879),Molecular Function:ferric iron binding (GO:0008199)	ferritin heavy chain	Ferritin
I1JN99	Uncharacterized protein	100797053	NA	NA	0.689576	up	0.632133	up	--	--	--
I1JPW5	Phosphopyruvate hydratase	100811084	NA	NA	0.660467	up	0.793039	up	--	enolase	Enolase
I1JSY7	Plastocyanin	GLYMA_04G020300	NA	NA	-0.683514	down	-0.939218	down	Molecular Function:copper ion binding (GO:0005507),Molecular Function:electron carrier activity (GO:0009055)	plastocyanin	Plastocyanin
I1JUR2	BURP domain-containing protein	100799031	NA	NA	0.828979	up	1.64762	up	--	--	--
I1JWU6	Uncharacterized protein	100804514	NA	NA	0.833321	up	NA	NA	--	--	--
I1K223	NB-ARC domain-containing protein	100816134	NA	NA	0.912656	up	0.729914	up	Molecular Function:ADP binding (GO:0043531)	--	Leucine-rich repeat (LRR) protein
I1K4B0	Uncharacterized protein	100816810	NA	NA	0.80035	up	NA	NA	Molecular Function:phosphogluconate dehydrogenase (decarboxylating) activity (GO:0004616),Molecular Function:NAD binding (GO:0051287),Biological Process:oxidation-reduction process (GO:0055114)	--	3-hydroxyisobutyrate dehydrogenase or related beta-hydroxyacid dehydrogenase
I1K937	Plasma membrane ATPase	547525	NA	NA	-0.694197	down	-0.761862	down	Molecular Function:nucleotide binding (GO:0000166),Molecular Function:metal ion binding (GO:0046872)	H+-transporting ATPase	Magnesium-transporting ATPase (P-type)
I1KG56	Coatomer subunit beta	100802469	NA	NA	0.849703	up	NA	NA	Molecular Function:structural molecule activity (GO:0005198),Biological Process:intracellular protein transport (GO:0006886),Biological Process:vesicle-mediated transport (GO:0016192),Cellular Component:membrane coat (GO:0030117),Cellular Component:COPI vesicle coat (GO:0030126)	coatomer subunit beta	--
I1KGB8	Uncharacterized protein	100787285	NA	NA	0.625215	up	NA	NA	Molecular Function:ATP binding (GO:0005524)	chaperonin GroEL	Chaperonin GroEL (HSP60 family)
I1KGT7	Epimerase domain-containing protein	100811528	NA	NA	1.08458	up	1.36945	up	Molecular Function:catalytic activity (GO:0003824),Molecular Function:coenzyme binding (GO:0050662)	cinnamoyl-CoA reductase	Nucleoside-diphosphate-sugar epimerase
I1KH26	Coatomer subunit zeta	100306313	NA	NA	0.852884	up	NA	NA	--	--	--
I1KIV0	Uncharacterized protein	100781782	NA	NA	-0.640705	down	-0.963915	down	Molecular Function:iron ion binding (GO:0005506),Molecular Function:heme binding (GO:0020037),Biological Process:oxidation-reduction process (GO:0055114)	--	Cytochrome P450
I1KIV5	Uncharacterized protein	100799440	NA	NA	1.38437	up	0.995167	up	Molecular Function:protein binding (GO:0005515)	serine/threonine-protein phosphatase 2A regulatory subunit A	Predicted NTPase, NACHT family domain
I1KJL3	Actin-related protein 2/3 complex subunit 5	100809745	NA	NA	0.592977	up	NA	NA	Cellular Component:Arp2/3 protein complex (GO:0005885),Cellular Component:actin cytoskeleton (GO:0015629),Biological Process:regulation of actin filament polymerization (GO:0030833),Biological Process:Arp2/3 complex-mediated actin nucleation (GO:0034314)	actin related protein 2/3 complex, subunit 5	--
I1KLY0	Uncharacterized protein	100814564	NA	NA	-0.597147	down	-1.1175	down	Molecular Function:nucleic acid binding (GO:0003676)	--	RNA recognition motif (RRM) domain
I1KMD0	PHB domain-containing protein	100797312	NA	NA	-0.829745	down	NA	NA	--	--	Regulator of protease activity HflC, stomatin/prohibitin superfamily
I1KPE7	S10_plectin domain-containing protein	GLYMA_08G017500	NA	NA	0.699248	up	0.608758	up	--	small subunit ribosomal protein S10e	--
I1KPH3	Uncharacterized protein	100795235	NA	NA	0.817059	up	NA	NA	Biological Process:ATP hydrolysis coupled proton transport (GO:0015991)	V-type H+-transporting ATPase subunit E	--
I1KQE2	Uncharacterized protein	100816352	NA	NA	1.04961	up	NA	NA	Cellular Component:mitochondrial outer membrane (GO:0005741),Biological Process:transmembrane transport (GO:0055085)	mitochondrial import receptor subunit TOM40	--
I1KTK7	Clustered mitochondria protein homolog	100816894	NA	NA	0.680966	up	NA	NA	--	protein TIF31	Putative Zn-dependent protease, contains TPR repeats
I1KV21	HPt domain-containing protein	100798055	NA	NA	0.588303	up	NA	NA	Biological Process:phosphorelay signal transduction system (GO:0000160),Molecular Function:signal transducer activity (GO:0004871)	histidine-containing phosphotransfer peotein	HPt (histidine-containing phosphotransfer) domain
I1KZI0	Uncharacterized protein	100804792	NA	NA	-0.708602	down	-0.765535	down	Molecular Function:nucleic acid binding (GO:0003676),Molecular Function:ATP binding (GO:0005524)	ATP-dependent RNA helicase DOB1	Superfamily II RNA helicase
I1L8L2	ADF-H domain-containing protein	GLYMA_10G044000	NA	NA	0.630719	up	0.774508	up	Molecular Function:actin binding (GO:0003779),Cellular Component:intracellular (GO:0005622)	cofilin	--
I1L8Z3	Uncharacterized protein	100806067	NA	NA	1.00187	up	0.796423	up	Molecular Function:ATP binding (GO:0005524)	transitional endoplasmic reticulum ATPase	ATP-dependent 26S proteasome regulatory subunit
I1LA26	N-acetyltransferase domain-containing protein	100782562	NA	NA	0.634666	up	0.779787	up	Molecular Function:N-acetyltransferase activity (GO:0008080)	--	Ribosomal protein S18 acetylase RimI and related acetyltransferases
I1LAL4	Uncharacterized protein	100788248	NA	NA	0.684305	up	NA	NA	Molecular Function:ATP binding (GO:0005524)	chaperonin GroEL	Chaperonin GroEL (HSP60 family)
I1LDX0	Phosphoglucomutase (alpha-D-glucose-1,6-bisphosphate-dependent)	100802730	NA	NA	0.721287	up	0.712047	up	Biological Process:carbohydrate metabolic process (GO:0005975),Biological Process:organic substance metabolic process (GO:0071704)	phosphoglucomutase	Phosphoglucomutase
I1LGI7	3-hydroxy-3-methylglutaryl coenzyme A synthase	GLYMA_11G027000	NA	NA	0.784405	up	NA	NA	Molecular Function:hydroxymethylglutaryl-CoA synthase activity (GO:0004421),Biological Process:isoprenoid biosynthetic process (GO:0008299)	hydroxymethylglutaryl-CoA synthase	3-hydroxy-3-methylglutaryl CoA synthase
I1LJ16	Aa_trans domain-containing protein	100779552	NA	NA	0.685891	up	1.36613	up	--	--	--
I1LPC3	Isoleucyl-tRNA synthetase	100791830	NA	NA	0.93324	up	NA	NA	Molecular Function:nucleotide binding (GO:0000166),Molecular Function:aminoacyl-tRNA ligase activity (GO:0004812),Molecular Function:ATP binding (GO:0005524),Biological Process:tRNA aminoacylation for protein translation (GO:0006418)	isoleucyl-tRNA synthetase	Isoleucyl-tRNA synthetase
I1LPI7	Carboxypeptidase	100799746	NA	NA	0.685101	up	0.962643	up	Molecular Function:serine-type carboxypeptidase activity (GO:0004185),Biological Process:proteolysis (GO:0006508)	serine carboxypeptidase-like clade II	Carboxypeptidase C (cathepsin A)
I1LPJ9	Uncharacterized protein	100779929	NA	NA	-0.732965	down	-0.840189	down	Molecular Function:nucleic acid binding (GO:0003676)	nucleolin	RNA recognition motif (RRM) domain
I1LQS4	UDP-glucuronate decarboxylase	100818771	NA	NA	-0.600756	down	-0.797422	down	--	UDP-glucuronate decarboxylase	Nucleoside-diphosphate-sugar epimerase
I1LRC2	C2H2-type domain-containing protein	GLYMA_12G084700	NA	NA	-0.714436	down	-1.0114	down	--	--	--
I1LVJ0	S-adenosylmethionine synthase	100820392	NA	NA	-0.606691	down	NA	NA	Molecular Function:methionine adenosyltransferase activity (GO:0004478),Biological Process:S-adenosylmethionine biosynthetic process (GO:0006556)	S-adenosylmethionine synthetase	S-adenosylmethionine synthetase
I1LWT5	Eukaryotic translation initiation factor 3 subunit M	GLYMA_13G055200	NA	NA	0.760143	up	NA	NA	Molecular Function:protein binding (GO:0005515)	translation initiation factor 3 subunit M	--
I1LY12	Protein kinase domain-containing protein	100785851	NA	NA	0.694882	up	NA	NA	Molecular Function:protein kinase activity (GO:0004672),Molecular Function:ATP binding (GO:0005524),Biological Process:protein phosphorylation (GO:0006468)	casein kinase 1	Serine/threonine protein kinase
I1LYK0	Uncharacterized protein	100814176	NA	NA	-0.585848	down	NA	NA	--	--	--
I1LYZ1	Lambda class glutathione S-transferase	GSTL6	NA	NA	-0.638734	down	NA	NA	Molecular Function:protein binding (GO:0005515)	glutathione S-transferase	Glutathione S-transferase
I1LZ92	Adenosine kinase	GLYMA_13G144800	NA	NA	0.912882	up	NA	NA	--	adenosine kinase	Sugar or nucleoside kinase, ribokinase family
I1MBI6	Uncharacterized protein	100810630	NA	NA	0.790184	up	0.62326	up	Cellular Component:chloroplast (GO:0009507)	--	--
I1ME83	Ubiquitin thioesterase	100803170	NA	NA	0.656692	up	NA	NA	--	ubiquitin thioesterase protein OTUB1	--
I1MJ28	Uncharacterized protein	100819369	NA	NA	0.730579	up	0.585933	up	Molecular Function:ATP binding (GO:0005524)	chaperonin GroEL	Chaperonin GroEL (HSP60 family)
I1MNV8	Uncharacterized protein	100792965	NA	NA	0.897567	up	NA	NA	Biological Process:protein glycosylation (GO:0006486),Molecular Function:fucosyltransferase activity (GO:0008417),Cellular Component:membrane (GO:0016020)	alpha-1,4-fucosyltransferase	--
I1MRS5	DNA replication licensing factor MCM2	100813006	NA	NA	-0.652718	down	-1.40758	down	Molecular Function:DNA binding (GO:0003677),Molecular Function:DNA helicase activity (GO:0003678),Molecular Function:ATP binding (GO:0005524),Cellular Component:nucleus (GO:0005634),Biological Process:DNA replication (GO:0006260),Biological Process:DNA replication initiation (GO:0006270),Cellular Component:MCM complex (GO:0042555)	DNA replication licensing factor MCM2	DNA replicative helicase MCM subunit Mcm2, Cdc46/Mcm family
I1MS48	Flavin-containing monooxygenase	100788404	NA	NA	-0.664044	down	-1.14727	down	Molecular Function:N,N-dimethylaniline monooxygenase activity (GO:0004499),Molecular Function:flavin adenine dinucleotide binding (GO:0050660),Molecular Function:NADP binding (GO:0050661),Biological Process:oxidation-reduction process (GO:0055114)	dimethylaniline monooxygenase (N-oxide forming)	Predicted flavoprotein CzcO associated with the cation diffusion facilitator CzcD
I1MVM8	Uncharacterized protein	GLYMA_17G161900	NA	NA	-0.597401	down	NA	NA	--	formamidase	Acetamidase/formamidase
I1N3B9	Uncharacterized protein	100815884	NA	NA	0.636998	up	NA	NA	--	--	--
I1N463	Protein kinase domain-containing protein	100815688	NA	NA	-0.670257	down	-0.674905	down	Molecular Function:protein kinase activity (GO:0004672),Molecular Function:protein binding (GO:0005515),Molecular Function:ATP binding (GO:0005524),Biological Process:protein phosphorylation (GO:0006468)	--	Leucine-rich repeat (LRR) protein
I1N5D5	Uncharacterized protein	100811946	NA	NA	0.672755	up	NA	NA	Molecular Function:ATP binding (GO:0005524)	T-complex protein 1 subunit zeta	Chaperonin GroEL (HSP60 family)
I1N5Q7	Carbonic anhydrase	GLYMA_19G007700	NA	NA	0.615185	up	NA	NA	Molecular Function:carbonate dehydratase activity (GO:0004089),Molecular Function:zinc ion binding (GO:0008270)	carbonic anhydrase	Carbonic anhydrase
I1NA14	TPR_REGION domain-containing protein	100778644	NA	NA	0.747899	up	0.882013	up	Molecular Function:protein binding (GO:0005515)	--	Tetratricopeptide (TPR) repeat
I1NA96	Phenylalanine ammonia-lyase	GLYMA_19G182300	NA	NA	-0.594549	down	-1.52875	down	--	phenylalanine ammonia-lyase	Histidine ammonia-lyase
I1NAI7	Phosphopyruvate hydratase	GLYMA_19G190900	NA	NA	1.03346	up	0.709024	up	--	enolase	Enolase
I1NBG9	S-adenosylmethionine synthase	100777770	NA	NA	-0.867238	down	-0.977718	down	Molecular Function:methionine adenosyltransferase activity (GO:0004478),Biological Process:S-adenosylmethionine biosynthetic process (GO:0006556)	S-adenosylmethionine synthetase	S-adenosylmethionine synthetase
I1NEN5	Pre-mRNA-processing factor 19	100527039	NA	NA	0.66121	up	NA	NA	Molecular Function:protein binding (GO:0005515)	pre-mRNA-processing factor 19	Predicted ATPase
I1NFB2	Uncharacterized protein	100813263	NA	NA	0.739407	up	NA	NA	Biological Process:intracellular protein transport (GO:0006886),Biological Process:ER to Golgi vesicle-mediated transport (GO:0006888),Molecular Function:zinc ion binding (GO:0008270),Cellular Component:COPII vesicle coat (GO:0030127)	protein transport protein SEC24	--
I1NFR3	Fructose-bisphosphate aldolase	GLYMA_20G122500	NA	NA	0.784519	up	0.708329	up	Molecular Function:fructose-bisphosphate aldolase activity (GO:0004332),Biological Process:glycolytic process (GO:0006096)	fructose-bisphosphate aldolase, class I	Fructose-bisphosphate aldolase class 1
I1NJ46	Importin subunit alpha	100797267	NA	NA	0.712156	up	NA	NA	Molecular Function:protein binding (GO:0005515),Cellular Component:nucleus (GO:0005634),Cellular Component:cytoplasm (GO:0005737),Biological Process:protein import into nucleus (GO:0006606),Molecular Function:protein transporter activity (GO:0008565)	--	--
I1NJ89	Leuk-A4-hydro_C domain-containing protein	100807911	NA	NA	1.12722	up	0.804178	up	Molecular Function:metallopeptidase activity (GO:0008237),Molecular Function:zinc ion binding (GO:0008270)	leukotriene-A4 hydrolase	Aminopeptidase N
I3S9M4	Gp_dh_N domain-containing protein		NA	NA	0.919581	up	0.603646	up	Biological Process:oxidation-reduction process (GO:0055114)	glyceraldehyde 3-phosphate dehydrogenase	Glyceraldehyde-3-phosphate dehydrogenase/erythrose-4-phosphate dehydrogenase
I3SGK0	Post-GPI attachment to proteins factor 3		NA	NA	0.676326	up	NA	NA	--	--	--
I3SKT8	Uncharacterized protein		NA	NA	-0.775477	down	-0.910208	down	Biological Process:metabolic process (GO:0008152)	acetyl-CoA acyltransferase 1	Acetyl-CoA acetyltransferase
I3SS32	Uncharacterized protein		NA	NA	-0.622348	down	NA	NA	--	--	--
I7DM41	Ferritin		NA	NA	0.866861	up	1.14787	up	Biological Process:cellular iron ion homeostasis (GO:0006879),Molecular Function:ferric iron binding (GO:0008199)	ferritin heavy chain	Ferritin
K7K1L1	Uncharacterized protein	100776108	NA	NA	-0.664941	down	-0.735871	down	--	--	--
K7K400	Beta-amylase	100816365	NA	NA	0.702686	up	0.747901	up	Biological Process:polysaccharide catabolic process (GO:0000272),Molecular Function:beta-amylase activity (GO:0016161)	--	Beta-galactosidase GanA
K7L8K5	Sacchrp_dh_NADP domain-containing protein	100783753	NA	NA	-0.687744	down	-1.36525	down	Molecular Function:oxidoreductase activity (GO:0016491),Biological Process:oxidation-reduction process (GO:0055114)	--	Uncharacterized conserved protein, related to short-chain dehydrogenases
K7LB48	Aminomethyltransferase	GLYMA_09G004700	NA	NA	1.0003	up	0.790492	up	--	aminomethyltransferase	Glycine cleavage system T protein (aminomethyltransferase)
K7LDT0	CAP10 domain-containing protein	GLYMA_09G138300	NA	NA	-0.648299	down	-0.730346	down	--	--	--
K7LP97	RRM domain-containing protein	GLYMA_11G117600	NA	NA	0.834982	up	NA	NA	Molecular Function:nucleic acid binding (GO:0003676)	--	RNA recognition motif (RRM) domain
K7MJS2	Uncharacterized protein	GLYMA_17G035300	NA	NA	1.08449	up	0.829867	up	--	--	--
K7MQ84	Asparagine synthetase [glutamine-hydrolyzing]	GLYMA_18G061100	NA	NA	0.678418	up	NA	NA	Molecular Function:asparagine synthase (glutamine-hydrolyzing) activity (GO:0004066),Biological Process:asparagine biosynthetic process (GO:0006529)	asparagine synthase (glutamine-hydrolysing)	Asparagine synthetase B (glutamine-hydrolyzing)
K7MZ81	Uncharacterized protein	100788092	NA	NA	-0.632572	down	NA	NA	--	--	Phospholipase/lecithinase/hemolysin
K7N3A0	Uncharacterized protein	GLYMA_20G134300	NA	NA	-0.63273	down	-0.958242	down	--	--	--
O65734	Xyloglucan endotransglucosylase/hydrolase	XTH1	NA	NA	1.69152	up	0.781722	up	Cellular Component:cell wall (GO:0005618),Biological Process:carbohydrate metabolic process (GO:0005975),Biological Process:cellular glucan metabolic process (GO:0006073),Molecular Function:xyloglucan:xyloglucosyl transferase activity (GO:0016762),Cellular Component:apoplast (GO:0048046)	xyloglucan:xyloglucosyl transferase	Beta-glucanase, GH16 family
P28551	Tubulin beta chain (Fragment)	TUBB	NA	NA	1.3024	up	0.73529	up	Molecular Function:GTPase activity (GO:0003924)	tubulin beta	--
P49158	Acetyl-coenzyme A carboxylase carboxyl transferase subunit beta, chloroplastic	accD	NA	NA	0.829248	up	NA	NA	--	acetyl-CoA carboxylase carboxyl transferase subunit beta	Acetyl-CoA carboxylase beta subunit
Q1RSH4	GroEL-like chaperone, ATPase	11417778	NA	NA	0.958282	up	0.590643	up	Molecular Function:ATP binding (GO:0005524)	chaperonin GroEL	Chaperonin GroEL (HSP60 family)
Q1SN32	Pyruvate kinase	11429725	NA	NA	0.650723	up	NA	NA	Molecular Function:magnesium ion binding (GO:0000287),Molecular Function:pyruvate kinase activity (GO:0004743),Biological Process:glycolytic process (GO:0006096),Molecular Function:potassium ion binding (GO:0030955)	pyruvate kinase	Pyruvate kinase
Q2HT34	Fumarylacetoacetase	11411049	NA	NA	1.20348	up	1.39803	up	Molecular Function:catalytic activity (GO:0003824),Molecular Function:fumarylacetoacetase activity (GO:0004334),Biological Process:metabolic process (GO:0008152),Biological Process:aromatic amino acid family metabolic process (GO:0009072)	fumarylacetoacetase	2-keto-4-pentenoate hydratase/2-oxohepta-3-ene-1,7-dioic acid hydratase (catechol pathway)
Q2MJ09	Coumarate 4-hydroxylase	CYP73A3	NA	NA	0.66315	up	NA	NA	Molecular Function:iron ion binding (GO:0005506),Molecular Function:heme binding (GO:0020037),Biological Process:oxidation-reduction process (GO:0055114)	trans-cinnamate 4-monooxygenase	Cytochrome P450
Q588Z4	Beta-amylase	Gm-BamyTkm2	NA	NA	0.724638	up	0.893867	up	Biological Process:polysaccharide catabolic process (GO:0000272),Molecular Function:beta-amylase activity (GO:0016161)	--	Beta-galactosidase GanA
Q70MR6	Ornithine decarboxylase	odc1	NA	NA	0.614029	up	-1.82987	down	Molecular Function:catalytic activity (GO:0003824)	ornithine decarboxylase	Diaminopimelate decarboxylase
Q9LLR0	Acetyl-CoA carboxytransferase	accA-1	NA	NA	-0.66958	down	-0.643183	down	Molecular Function:acetyl-CoA carboxylase activity (GO:0003989),Biological Process:fatty acid biosynthetic process (GO:0006633),Cellular Component:acetyl-CoA carboxylase complex (GO:0009317)	acetyl-CoA carboxylase carboxyl transferase subunit alpha	Acetyl-CoA carboxylase alpha subunit
Q9SYR0	Nitrate reductase (NADH) (Fragment)	nr2	NA	NA	0.700183	up	NA	NA	Molecular Function:oxidoreductase activity (GO:0016491),Molecular Function:molybdenum ion binding (GO:0030151),Biological Process:nitrate assimilation (GO:0042128),Biological Process:oxidation-reduction process (GO:0055114)	--	Periplasmic DMSO/TMAO reductase YedYZ, molybdopterin-dependent catalytic subunit
A0A067ZBF8	Sulfate adenylyltransferase	ATPS1	NA	NA	NA	NA	-0.83815	down	Molecular Function:sulfate adenylyltransferase (ATP) activity (GO:0004781)	--	ATP sulfurylase (sulfate adenylyltransferase)
A0A072TLF4	Inositol oxygenase	25500368	NA	NA	NA	NA	0.664285	up	Molecular Function:iron ion binding (GO:0005506),Cellular Component:cytoplasm (GO:0005737),Biological Process:inositol catabolic process (GO:0019310),Molecular Function:inositol oxygenase activity (GO:0050113),Biological Process:oxidation-reduction process (GO:0055114)	inositol oxygenase	--
A0A072TWY3	Receptor-like kinase feronia-like protein	MTR_7g015250	NA	NA	NA	NA	-0.866361	down	Molecular Function:protein kinase activity (GO:0004672),Biological Process:protein phosphorylation (GO:0006468)	--	Ankyrin repeat
A0A072U5L4	Sucrose synthase	25499615	NA	NA	NA	NA	0.717133	up	Biological Process:sucrose metabolic process (GO:0005985),Molecular Function:sucrose synthase activity (GO:0016157)	sucrose synthase	Glycosyltransferase involved in cell wall bisynthesis
A0A072U6L5	Aminoalcoholphosphotransferase	25495649	NA	NA	NA	NA	-0.600827	down	Biological Process:phospholipid biosynthetic process (GO:0008654),Cellular Component:membrane (GO:0016020)	ethanolaminephosphotransferase	--
A0A072UGH6	Golgi SNAP receptor complex member 1	11444199	NA	NA	NA	NA	-0.683154	down	--	golgi SNAP receptor complex member 1	--
A0A072UGL9	Disease resistance protein (TIR-NBS-LRR class)	MTR_6g008140	NA	NA	NA	NA	-0.62534	down	Molecular Function:ADP binding (GO:0043531)	--	Predicted ATPase
A0A072ULA4	Centromere/microtubule-binding protein	25492817	NA	NA	NA	NA	-0.725055	down	Molecular Function:RNA binding (GO:0003723),Biological Process:RNA processing (GO:0006396)	H/ACA ribonucleoprotein complex subunit 4	Predicted ribosome-associated RNA-binding protein Tma20, contains PUA domain
A0A072ULW0	Interactor of constitutive active ROPs-like protein	25494426	NA	NA	NA	NA	-0.828437	down	--	--	--
A0A072UM30	Eukaryotic peptide chain release factor subunit 1-3	25497360	NA	NA	NA	NA	0.985567	up	--	peptide chain release factor subunit 1	Peptide chain release factor 1 (eRF1)
A0A072UMH8	LRR receptor-like kinase	25493086	NA	NA	NA	NA	-0.632511	down	Molecular Function:protein kinase activity (GO:0004672),Molecular Function:protein binding (GO:0005515),Molecular Function:ATP binding (GO:0005524),Biological Process:protein phosphorylation (GO:0006468)	kinase	Leucine-rich repeat (LRR) protein
A0A072UQA8	ATP-dependent chaperone ClpB	25493878	NA	NA	NA	NA	0.626785	up	Molecular Function:ATP binding (GO:0005524),Biological Process:protein metabolic process (GO:0019538)	ATP-dependent Clp protease ATP-binding subunit ClpB	ATP-dependent Clp protease ATP-binding subunit ClpA
A0A072US24	DIL domain myosin family protein	25494196	NA	NA	NA	NA	-0.645751	down	Molecular Function:motor activity (GO:0003774),Molecular Function:protein binding (GO:0005515),Molecular Function:ATP binding (GO:0005524),Cellular Component:myosin complex (GO:0016459)	myosin V	Phosphoenolpyruvate synthase/pyruvate phosphate dikinase
A0A072UTS3	Threonine synthase	25494197	NA	NA	NA	NA	-0.602848	down	--	threonine synthase	Threonine synthase
A0A072UYW1	p-loop nucleoside triphosphate hydrolase superfamily protein, putative	11413313	NA	NA	NA	NA	-0.676935	down	Molecular Function:protein binding (GO:0005515),Molecular Function:ATP binding (GO:0005524)	--	AAA+-type ATPase, SpoVK/Ycf46/Vps4 family
A0A072V1D5	Patellin-3 protein	25489885	NA	NA	NA	NA	-0.624614	down	--	--	--
A0A072V2A7	Mannan endo-1,4-beta-mannosidase	25490206	NA	NA	NA	NA	0.873253	up	Biological Process:carbohydrate metabolic process (GO:0005975)	mannan endo-1,4-beta-mannosidase	Endo-1,4-beta-mannosidase
A0A072V5S0	Late embryogenesis abundant protein	MTR_3g045190	NA	NA	NA	NA	-0.58608	down	--	--	LEA14-like dessication related protein
A0A072V987	Class I glutamine amidotransferase superfamily protein	25487252	NA	NA	NA	NA	0.792719	up	--	protein deglycase	Putative intracellular protease/amidase
A0A072VAK2	Chlorophyll a-b binding protein, chloroplastic	11405314	NA	NA	NA	NA	-0.995616	down	--	light-harvesting complex II chlorophyll a/b binding protein 3	--
A0A072VKN3	Heavy metal-associated domain protein	25483969	NA	NA	NA	NA	0.928682	up	Biological Process:metal ion transport (GO:0030001),Molecular Function:metal ion binding (GO:0046872)	--	--
A0A072VLZ3	22.0 kDa class IV heat shock protein	25484503	NA	NA	NA	NA	2.3708	up	--	HSP20 family protein	Molecular chaperone IbpA, HSP20 family
A0A072VQ90	Kinase interacting (KIP1-like) family protein	25485160	NA	NA	NA	NA	-0.594702	down	Molecular Function:actin binding (GO:0003779)	--	--
A0A076KWH9	Protease inhibitor/seed storage/ltp family		NA	NA	NA	NA	0.642553	up	--	--	--
A0A0R0E7J2	C2 domain-containing protein	100816806	NA	NA	NA	NA	-0.6052	down	Molecular Function:protein binding (GO:0005515)	--	--
A0A0R0E8X8	Pectate lyase	100808253	NA	NA	NA	NA	-0.93221	down	--	pectate lyase	Pectate lyase
A0A0R0EYN3	LRRNT_2 domain-containing protein	GLYMA_19G145200	NA	NA	NA	NA	-0.689215	down	Molecular Function:protein binding (GO:0005515)	--	Leucine-rich repeat (LRR) protein
A0A0R0F259	Pyruvate decarboxylase	100782747	NA	NA	NA	NA	0.599133	up	Molecular Function:magnesium ion binding (GO:0000287),Molecular Function:catalytic activity (GO:0003824),Molecular Function:thiamine pyrophosphate binding (GO:0030976)	pyruvate decarboxylase	TPP-dependent 2-oxoacid decarboxylase, includes indolepyruvate decarboxylase
A0A0R0H2Q4	Epimerase domain-containing protein	GLYMA_12G084100	NA	NA	NA	NA	-0.594208	down	Molecular Function:catalytic activity (GO:0003824),Molecular Function:coenzyme binding (GO:0050662)	UDP-apiose/xylose synthase	Nucleoside-diphosphate-sugar epimerase
A0A0R0HI97	Uncharacterized protein (Fragment)	GLYMA_11G162900	NA	NA	NA	NA	0.82677	up	--	spermidine dicoumaroyl transferase	--
A0A0R0HRC1	Kinesin motor domain-containing protein (Fragment)	GLYMA_10G096900	NA	NA	NA	NA	-0.74414	down	Molecular Function:microtubule binding (GO:0008017)	kinesin family member C1	--
A0A0R0IA82	Peptidase A1 domain-containing protein	100784849	NA	NA	NA	NA	0.897094	up	--	--	--
A0A0R0IAU8	1-deoxy-D-xylulose-5-phosphate synthase	100799481	NA	NA	NA	NA	-0.963538	down	Molecular Function:1-deoxy-D-xylulose-5-phosphate synthase activity (GO:0008661),Biological Process:terpenoid biosynthetic process (GO:0016114)	1-deoxy-D-xylulose-5-phosphate synthase	Deoxyxylulose-5-phosphate synthase
A0A0R0IYV7	Terpene cyclase/mutase family member	100778398	NA	NA	NA	NA	-1.27892	down	--	beta-amyrin synthase	Squalene cyclase
A0A0R0JF93	ADF-H domain-containing protein (Fragment)	GLYMA_06G033400	NA	NA	NA	NA	0.707687	up	Molecular Function:actin binding (GO:0003779),Cellular Component:intracellular (GO:0005622)	cofilin	--
A0A0R0JQ91	Chlorophyll a-b binding protein, chloroplastic	100798548	NA	NA	NA	NA	-0.685599	down	--	light-harvesting complex I chlorophyll a/b binding protein 4	--
A0A0R0JVQ5	Amidase domain-containing protein	100807918	NA	NA	NA	NA	0.868155	up	--	amidase	Asp-tRNAAsn/Glu-tRNAGln amidotransferase A subunit or related amidase
A0A0R0K6S7	Acetyl-CoA carboxylase	100778658	NA	NA	NA	NA	-0.84003	down	Molecular Function:acetyl-CoA carboxylase activity (GO:0003989),Molecular Function:ATP binding (GO:0005524),Biological Process:fatty acid biosynthetic process (GO:0006633)	--	Biotin carboxylase
A0A0R0KCQ0	Uncharacterized protein	GLYMA_04G255400	NA	NA	NA	NA	-1.46942	down	Cellular Component:membrane (GO:0016020),Molecular Function:cellulose synthase (UDP-forming) activity (GO:0016760),Biological Process:cellulose biosynthetic process (GO:0030244)	--	Glycosyltransferase, catalytic subunit of cellulose synthase and poly-beta-1,6-N-acetylglucosamine synthase
A0A0R0KGM3	Uncharacterized protein	100500534	NA	NA	NA	NA	-1.28522	down	--	--	--
A0A0R0KRY2	AAI domain-containing protein	100306273	NA	NA	NA	NA	0.750496	up	--	--	--
A0A0R4J2K3	Uncharacterized protein	100170733	NA	NA	NA	NA	1.09477	up	Molecular Function:transaminase activity (GO:0008483),Molecular Function:pyridoxal phosphate binding (GO:0030170)	--	4-aminobutyrate aminotransferase or related aminotransferase
A0A0R4J3L3	NADPH-protochlorophyllide oxidoreductase	100804565	NA	NA	NA	NA	-0.618494	down	--	protochlorophyllide reductase	NAD(P)-dependent dehydrogenase, short-chain alcohol dehydrogenase family
A0A1S2X9Q3	stem-specific protein TSJT1-like	LOC101514818	NA	NA	NA	NA	0.765213	up	--	--	Asparagine synthetase B (glutamine-hydrolyzing)
A0A1S2X9W6	protein LIGHT-DEPENDENT SHORT HYPOCOTYLS 10-like	LOC101502781	NA	NA	NA	NA	-0.73392	down	--	--	--
A0A1S2XBG8	Malic enzyme	LOC101494618	NA	NA	NA	NA	-0.76528	down	Molecular Function:malate dehydrogenase (decarboxylating) (NAD+) activity (GO:0004471),Molecular Function:NAD binding (GO:0051287),Biological Process:oxidation-reduction process (GO:0055114)	malate dehydrogenase (oxaloacetate-decarboxylating)(NADP+)	Malic enzyme
A0A1S2XCK6	1-aminocyclopropane-1-carboxylate oxidase	ACO1	NA	NA	NA	NA	0.619319	up	Molecular Function:oxidoreductase activity (GO:0016491),Biological Process:oxidation-reduction process (GO:0055114)	aminocyclopropanecarboxylate oxidase	Isopenicillin N synthase and related dioxygenases
A0A1S2XDT1	Endoglucanase	LOC101510949	NA	NA	NA	NA	-0.76165	down	Biological Process:carbohydrate metabolic process (GO:0005975)	--	Ca2+-binding protein, RTX toxin-related
A0A1S2XEF2	Methylthioribose-1-phosphate isomerase	LOC101515050	NA	NA	NA	NA	0.685238	up	Biological Process:cellular metabolic process (GO:0044237)	methylthioribose-1-phosphate isomerase	Methylthioribose-1-phosphate isomerase (methionine salvage pathway), a paralog of eIF-2B alpha subunit
A0A1S2XFX2	terpene synthase 10-like isoform X1	LOC101503668	NA	NA	NA	NA	-0.844391	down	Molecular Function:magnesium ion binding (GO:0000287),Biological Process:metabolic process (GO:0008152),Molecular Function:terpene synthase activity (GO:0010333),Molecular Function:lyase activity (GO:0016829)	--	--
A0A1S2XH60	DEAD-box ATP-dependent RNA helicase 51	LOC101509128	NA	NA	NA	NA	1.19331	up	Molecular Function:nucleic acid binding (GO:0003676),Molecular Function:ATP binding (GO:0005524)	ATP-dependent RNA helicase DDX18/HAS1	Superfamily II DNA and RNA helicase
A0A1S2XHJ6	LRR receptor-like serine/threonine-protein kinase RPK2	LOC101508918	NA	NA	NA	NA	-0.694405	down	Molecular Function:protein kinase activity (GO:0004672),Molecular Function:protein binding (GO:0005515),Molecular Function:ATP binding (GO:0005524),Biological Process:protein phosphorylation (GO:0006468)	--	Leucine-rich repeat (LRR) protein
A0A1S2XHT6	Glyceraldehyde-3-phosphate dehydrogenase	LOC101493264	NA	NA	NA	NA	0.645771	up	Biological Process:oxidation-reduction process (GO:0055114)	glyceraldehyde 3-phosphate dehydrogenase	Glyceraldehyde-3-phosphate dehydrogenase/erythrose-4-phosphate dehydrogenase
A0A1S2XIR6	keratin, type I cytoskeletal 10	LOC101491934	NA	NA	NA	NA	-0.745171	down	--	--	--
A0A1S2XIY9	Methyltransferase	LOC101489795	NA	NA	NA	NA	-0.700687	down	Molecular Function:methyltransferase activity (GO:0008168)	--	Ubiquinone/menaquinone biosynthesis C-methylase UbiE
A0A1S2XK48	MLP-like protein 423	LOC101512781	NA	NA	NA	NA	-1.11326	down	Biological Process:defense response (GO:0006952),Biological Process:response to biotic stimulus (GO:0009607)	--	--
A0A1S2XM05	Protein-methionine-S-oxide reductase	LOC101503910	NA	NA	NA	NA	0.615388	up	Molecular Function:peptide-methionine (S)-S-oxide reductase activity (GO:0008113),Biological Process:oxidation-reduction process (GO:0055114)	peptide-methionine (S)-S-oxide reductase	Peptide methionine sulfoxide reductase MsrA
A0A1S2XM84	HMG-Y-related protein A-like	LOC101497252	NA	NA	NA	NA	-0.802556	down	Cellular Component:nucleosome (GO:0000786),Molecular Function:DNA binding (GO:0003677),Cellular Component:nucleus (GO:0005634),Biological Process:nucleosome assembly (GO:0006334)	--	--
A0A1S2XM95	15.7 kDa heat shock protein, peroxisomal isoform X1	LOC101500914	NA	NA	NA	NA	0.587276	up	--	HSP20 family protein	Molecular chaperone IbpA, HSP20 family
A0A1S2XN45	chaperone protein ClpB3, chloroplastic isoform X2	LOC101504666	NA	NA	NA	NA	0.602272	up	Molecular Function:ATP binding (GO:0005524),Biological Process:protein metabolic process (GO:0019538)	ATP-dependent Clp protease ATP-binding subunit ClpB	ATP-dependent Clp protease ATP-binding subunit ClpA
A0A1S2XNC2	Delta-1-pyrroline-5-carboxylate synthase	LOC101499756	NA	NA	NA	NA	0.734186	up	Biological Process:metabolic process (GO:0008152),Molecular Function:oxidoreductase activity (GO:0016491),Biological Process:oxidation-reduction process (GO:0055114)	--	Gamma-glutamyl phosphate reductase
A0A1S2XPL6	alanine--glyoxylate aminotransferase 2 homolog 3, mitochondrial-like	LOC101488709	NA	NA	NA	NA	0.938854	up	Molecular Function:transaminase activity (GO:0008483),Molecular Function:pyridoxal phosphate binding (GO:0030170)	--	4-aminobutyrate aminotransferase or related aminotransferase
A0A1S2XSL4	protein SLOW GREEN 1, chloroplastic-like	LOC101501574	NA	NA	NA	NA	0.699518	up	--	--	Tetratricopeptide (TPR) repeat
A0A1S2XTL2	spermatogenesis-associated protein 20	LOC101503487	NA	NA	NA	NA	1.14923	up	--	--	Uncharacterized conserved protein YyaL, SSP411 family, contains thoiredoxin and six-hairpin glycosidase-like domains
A0A1S2XUR4	GDSL esterase/lipase At5g33370	LOC101492179	NA	NA	NA	NA	-0.585493	down	--	--	Phospholipase/lecithinase/hemolysin
A0A1S2XV57	stachyose synthase	LOC101504893	NA	NA	NA	NA	0.936013	up	--	stachyose synthetase	Alpha-galactosidase
A0A1S2XXQ2	Threonine dehydratase	LOC101512071	NA	NA	NA	NA	-0.665763	down	--	threonine dehydratase	Threonine dehydratase
A0A1S2XXU1	probable receptor-like protein kinase At5g18500	LOC101500199	NA	NA	NA	NA	-0.679729	down	Molecular Function:protein kinase activity (GO:0004672),Molecular Function:ATP binding (GO:0005524),Biological Process:protein phosphorylation (GO:0006468)	--	Serine/threonine protein kinase
A0A1S2XYP2	Glutathione transferase	LOC101499254	NA	NA	NA	NA	0.921294	up	Molecular Function:protein binding (GO:0005515)	glutathione S-transferase	Glutathione S-transferase
A0A1S2Y1K9	uncharacterized protein LOC101491135 isoform X1	LOC101491135	NA	NA	NA	NA	-0.915311	down	--	--	Glyoxylase or a related metal-dependent hydrolase, beta-lactamase superfamily II
A0A1S2Y1Z1	uncharacterized protein LOC101515665	LOC101515665	NA	NA	NA	NA	0.591545	up	--	--	--
A0A1S2Y279	alpha,alpha-trehalose-phosphate synthase [UDP-forming] 6-like	LOC101508553	NA	NA	NA	NA	0.656521	up	Molecular Function:catalytic activity (GO:0003824),Biological Process:trehalose biosynthetic process (GO:0005992)	--	Trehalose-6-phosphatase
A0A1S2Y325	Plasma membrane ATPase	LOC101514586	NA	NA	NA	NA	-0.796231	down	Molecular Function:nucleotide binding (GO:0000166),Molecular Function:metal ion binding (GO:0046872)	H+-transporting ATPase	Magnesium-transporting ATPase (P-type)
A0A1S2Y3K5	Transmembrane 9 superfamily member	LOC101507082	NA	NA	NA	NA	-0.592139	down	Cellular Component:integral component of membrane (GO:0016021)	transmembrane 9 superfamily member 2/4	--
A0A1S2Y3L2	protein C2-DOMAIN ABA-RELATED 9-like	LOC101497615	NA	NA	NA	NA	0.664343	up	Molecular Function:protein binding (GO:0005515)	--	--
A0A1S2Y4I2	thioredoxin H-type 1-like	LOC101500110	NA	NA	NA	NA	0.716766	up	Biological Process:cell redox homeostasis (GO:0045454)	thioredoxin 1	Thiol-disulfide isomerase or thioredoxin
A0A1S2Y5C3	cellulose synthase-like protein G1	LOC101499686	NA	NA	NA	NA	-0.940564	down	Cellular Component:membrane (GO:0016020),Molecular Function:cellulose synthase (UDP-forming) activity (GO:0016760),Biological Process:cellulose biosynthetic process (GO:0030244)	--	Glycosyltransferase, catalytic subunit of cellulose synthase and poly-beta-1,6-N-acetylglucosamine synthase
A0A1S2Y5H8	probable leucine-rich repeat receptor-like protein kinase At1g35710	LOC101508558	NA	NA	NA	NA	1.3555	up	Molecular Function:protein binding (GO:0005515)	--	Leucine-rich repeat (LRR) protein
A0A1S2Y7Q8	zinc finger protein GIS2	LOC101509083	NA	NA	NA	NA	0.841965	up	Molecular Function:nucleic acid binding (GO:0003676),Molecular Function:zinc ion binding (GO:0008270)	cellular nucleic acid-binding protein	--
A0A1S2Y7X5	Asparagine synthetase [glutamine-hydrolyzing]	LOC101504705	NA	NA	NA	NA	-0.704923	down	Molecular Function:asparagine synthase (glutamine-hydrolyzing) activity (GO:0004066),Biological Process:asparagine biosynthetic process (GO:0006529)	asparagine synthase (glutamine-hydrolysing)	Asparagine synthetase B (glutamine-hydrolyzing)
A0A1S2Y946	Transmembrane 9 superfamily member	LOC101514042	NA	NA	NA	NA	-0.609947	down	Cellular Component:integral component of membrane (GO:0016021)	transmembrane 9 superfamily member 2/4	--
A0A1S2Y994	probable steroid-binding protein 3	LOC101515674	NA	NA	NA	NA	0.605865	up	--	membrane-associated progesterone receptor component	Predicted heme/steroid binding protein
A0A1S2Y9J4	subtilisin-like protease SBT1.7	LOC101504506	NA	NA	NA	NA	0.79068	up	Molecular Function:serine-type endopeptidase activity (GO:0004252),Biological Process:proteolysis (GO:0006508)	--	Serine protease, subtilisin family
A0A1S2YAL4	endo-1,4-beta-xylanase 1-like	LOC101490177	NA	NA	NA	NA	-0.643641	down	Biological Process:carbohydrate metabolic process (GO:0005975)	--	Endo-1,4-beta-xylanase, GH35 family
A0A1S2YAP6	Cellulose synthase	LOC101491253	NA	NA	NA	NA	-0.596346	down	Cellular Component:membrane (GO:0016020),Molecular Function:cellulose synthase (UDP-forming) activity (GO:0016760),Biological Process:cellulose biosynthetic process (GO:0030244)	cellulose synthase A	Glycosyltransferase, catalytic subunit of cellulose synthase and poly-beta-1,6-N-acetylglucosamine synthase
A0A1S2YCD2	Ribosome production factor 2 homolog	LOC101511449	NA	NA	NA	NA	-0.705126	down	--	ribosome production factor 2	--
A0A1S2YCT3	probable methyltransferase PMT26	LOC101492102	NA	NA	NA	NA	-0.731444	down	Molecular Function:methyltransferase activity (GO:0008168)	--	Cyclopropane fatty-acyl-phospholipid synthase and related methyltransferases
A0A1S2YD82	CLP protease regulatory subunit CLPX1, mitochondrial isoform X1	LOC101510819	NA	NA	NA	NA	0.656653	up	Molecular Function:ATP binding (GO:0005524)	ATP-dependent Clp protease ATP-binding subunit ClpX	ATP-dependent protease Clp, ATPase subunit
A0A1S2YD84	Glutamine synthetase	LOC101499598	NA	NA	NA	NA	-0.66833	down	Molecular Function:glutamate-ammonia ligase activity (GO:0004356),Biological Process:glutamine biosynthetic process (GO:0006542),Biological Process:nitrogen compound metabolic process (GO:0006807)	glutamine synthetase	Glutamine synthetase
A0A1S2YE03	aldehyde dehydrogenase family 2 member C4-like	LOC101493969	NA	NA	NA	NA	-0.688674	down	Biological Process:metabolic process (GO:0008152),Molecular Function:oxidoreductase activity (GO:0016491),Biological Process:oxidation-reduction process (GO:0055114)	coniferyl-aldehyde dehydrogenase	Acyl-CoA reductase or other NAD-dependent aldehyde dehydrogenase
A0A1S2YEV0	Glutathione peroxidase	LOC101488996	NA	NA	NA	NA	1.02308	up	Molecular Function:glutathione peroxidase activity (GO:0004602),Biological Process:response to oxidative stress (GO:0006979),Biological Process:oxidation-reduction process (GO:0055114)	glutathione peroxidase	Glutathione peroxidase, house-cleaning role in reducing lipid peroxides
A0A1S2YEZ7	pentatricopeptide repeat-containing protein At1g10270-like	LOC101509635	NA	NA	NA	NA	-0.633704	down	--	--	--
A0A1S2YFW6	YTH domain-containing protein ECT4 isoform X1	LOC101500127	NA	NA	NA	NA	-1.0978	down	Molecular Function:RNA binding (GO:0003723)	YTH domain-containing family protein	--
A0A1S2YG49	respiratory burst oxidase homolog protein D-like isoform X1	LOC101491892	NA	NA	NA	NA	-0.610809	down	Molecular Function:peroxidase activity (GO:0004601),Molecular Function:oxidoreductase activity (GO:0016491),Biological Process:oxidation-reduction process (GO:0055114)	--	Ca2+-binding protein, EF-hand superfamily
A0A1S2YJ71	WEB family protein At3g02930, chloroplastic-like	LOC101512864	NA	NA	NA	NA	-0.718447	down	--	--	--
A0A1S2YJL6	eukaryotic translation initiation factor 4B3 isoform X1	LOC101488662	NA	NA	NA	NA	-0.790149	down	Molecular Function:translation initiation factor activity (GO:0003743)	--	--
A0A1S2YK42	heavy metal-associated isoprenylated plant protein 26-like	LOC101509643	NA	NA	NA	NA	0.70377	up	Biological Process:metal ion transport (GO:0030001),Molecular Function:metal ion binding (GO:0046872)	--	--
A0A1S2YKA7	Expansin	LOC101497877	NA	NA	NA	NA	-0.835744	down	--	--	--
A0A1S2YLS1	protein SLE2	LOC101500678	NA	NA	NA	NA	1.24796	up	--	--	--
A0A1S2YNG5	DNA helicase	LOC101490846	NA	NA	NA	NA	-0.698992	down	Molecular Function:DNA binding (GO:0003677),Molecular Function:ATP binding (GO:0005524),Biological Process:DNA replication (GO:0006260)	DNA replication licensing factor MCM4	DNA replicative helicase MCM subunit Mcm2, Cdc46/Mcm family
A0A1S2YPF2	NADPH--cytochrome P450 reductase	LOC101496797	NA	NA	NA	NA	-0.661164	down	Molecular Function:FMN binding (GO:0010181),Molecular Function:oxidoreductase activity (GO:0016491),Biological Process:oxidation-reduction process (GO:0055114)	NADPH-ferrihemoprotein reductase	Sulfite reductase, alpha subunit (flavoprotein)
A0A1S2YQS8	probable galactinol--sucrose galactosyltransferase 6 isoform X1	LOC101497789	NA	NA	NA	NA	0.898791	up	--	raffinose synthase	Alpha-galactosidase
A0A1S2YRW4	nudix hydrolase 8 isoform X2	LOC101493680	NA	NA	NA	NA	-0.819783	down	Molecular Function:hydrolase activity (GO:0016787)	--	8-oxo-dGTP pyrophosphatase MutT and related house-cleaning NTP pyrophosphohydrolases, NUDIX family
A0A1S2YTV9	serine/arginine-rich splicing factor RSZ21	LOC101493896	NA	NA	NA	NA	0.957387	up	Molecular Function:nucleic acid binding (GO:0003676),Molecular Function:zinc ion binding (GO:0008270)	splicing factor, arginine/serine-rich 7	RNA recognition motif (RRM) domain
A0A1S2YUA4	uncharacterized protein LOC101496702	LOC101496702	NA	NA	NA	NA	0.819869	up	Molecular Function:3-hydroxyacyl-CoA dehydrogenase activity (GO:0003857),Biological Process:fatty acid metabolic process (GO:0006631),Molecular Function:oxidoreductase activity (GO:0016491),Biological Process:oxidation-reduction process (GO:0055114)	3-hydroxybutyryl-CoA dehydrogenase	3-hydroxyacyl-CoA dehydrogenase
A0A1S2YW24	ras-related protein RABB1c-like	LOC101496042	NA	NA	NA	NA	0.672425	up	Molecular Function:GTP binding (GO:0005525),Biological Process:small GTPase mediated signal transduction (GO:0007264)	Ras-related protein Rab-2A	GTPase SAR1 family domain
A0A1S2YX83	putative 12-oxophytodienoate reductase 11	LOC101491096	NA	NA	NA	NA	-0.645774	down	Molecular Function:FMN binding (GO:0010181),Molecular Function:oxidoreductase activity (GO:0016491),Biological Process:oxidation-reduction process (GO:0055114)	12-oxophytodienoic acid reductase	2,4-dienoyl-CoA reductase or related NADH-dependent reductase, Old Yellow Enzyme (OYE) family
A0A1S2YXA1	WEB family protein At5g16730, chloroplastic-like	LOC101498683	NA	NA	NA	NA	-0.696797	down	--	--	--
A0A1S2YXQ6	3-hydroxy-3-methylglutaryl coenzyme A synthase	LOC101507987	NA	NA	NA	NA	-1.45351	down	Molecular Function:hydroxymethylglutaryl-CoA synthase activity (GO:0004421),Biological Process:isoprenoid biosynthetic process (GO:0008299)	hydroxymethylglutaryl-CoA synthase	3-hydroxy-3-methylglutaryl CoA synthase
A0A1S2YYN9	aminopeptidase P1	LOC101491734	NA	NA	NA	NA	0.911723	up	Molecular Function:hydrolase activity (GO:0016787)	Xaa-Pro aminopeptidase	Xaa-Pro aminopeptidase
A0A1S2YZU1	protein TORNADO 2-like	LOC101497692	NA	NA	NA	NA	-0.682297	down	Cellular Component:integral component of membrane (GO:0016021)	--	--
A0A1S2Z1Z4	Beta-amylase	LOC101498026	NA	NA	NA	NA	0.76438	up	Biological Process:polysaccharide catabolic process (GO:0000272),Molecular Function:beta-amylase activity (GO:0016161)	--	Beta-galactosidase GanA
A0A1S2Z2N8	non-specific phospholipase C2	LOC101499462	NA	NA	NA	NA	0.846216	up	--	phospholipase C	Phospholipase C
A0A1S2Z354	calcium-dependent protein kinase 13	LOC101512618	NA	NA	NA	NA	-0.594214	down	Molecular Function:protein kinase activity (GO:0004672),Molecular Function:calcium ion binding (GO:0005509),Molecular Function:ATP binding (GO:0005524),Biological Process:protein phosphorylation (GO:0006468)	calcium-dependent protein kinase	PASTA domain, binds beta-lactams
A0A1S2Z3Y6	probable metal-nicotianamine transporter YSL6	LOC101506832	NA	NA	NA	NA	-0.774927	down	Biological Process:transmembrane transport (GO:0055085)	--	Uncharacterized membrane protein, oligopeptide transporter (OPT) family
A0A1S2Z5F5	Aspartokinase	LOC101512626	NA	NA	NA	NA	-0.654988	down	--	aspartate kinase	Aspartokinase
A0A1S2Z633	Methyltransferase	LOC101510691	NA	NA	NA	NA	-0.738823	down	Molecular Function:methyltransferase activity (GO:0008168)	--	SAM-dependent methyltransferase
A0A1S2Z6A3	SNF1-related protein kinase regulatory subunit gamma-1	LOC101514251	NA	NA	NA	NA	1.59541	up	--	--	CBS domain
A0A1S2Z701	Annexin	LOC101505987	NA	NA	NA	NA	0.641933	up	Molecular Function:calcium ion binding (GO:0005509),Molecular Function:calcium-dependent phospholipid binding (GO:0005544)	annexin D	--
A0A1S2Z7F7	mitochondrial adenine nucleotide transporter ADNT1	LOC101501054	NA	NA	NA	NA	-0.662295	down	--	solute carrier family 25 (mitochondrial phosphate transporter), member 23/24/25/41	--
A0A1S2Z8E7	GDSL esterase/lipase APG-like	LOC101503514	NA	NA	NA	NA	0.934174	up	--	--	Phospholipase/lecithinase/hemolysin
A0A1S2Z931	uncharacterized protein LOC101496790	LOC101498067	NA	NA	NA	NA	2.58513	up	--	uncharacterized protein	Uncharacterized conserved protein, phosphatidylethanolamine-binding protein (PEBP) family
A0A1S3E178	Flavin-containing monooxygenase	LOC101497273	NA	NA	NA	NA	0.690136	up	Molecular Function:N,N-dimethylaniline monooxygenase activity (GO:0004499),Molecular Function:flavin adenine dinucleotide binding (GO:0050660),Molecular Function:NADP binding (GO:0050661),Biological Process:oxidation-reduction process (GO:0055114)	indole-3-pyruvate monooxygenase	Predicted flavoprotein CzcO associated with the cation diffusion facilitator CzcD
A0A1S3E295	Pectinesterase	LOC101489717	NA	NA	NA	NA	0.683578	up	Molecular Function:enzyme inhibitor activity (GO:0004857),Cellular Component:cell wall (GO:0005618),Molecular Function:pectinesterase activity (GO:0030599),Biological Process:cell wall modification (GO:0042545)	pectinesterase	Pectin methylesterase and related acyl-CoA thioesterases
A0A1S3E6R9	Mannan endo-1,4-beta-mannosidase	LOC101497955	NA	NA	NA	NA	1.40347	up	Biological Process:carbohydrate metabolic process (GO:0005975)	mannan endo-1,4-beta-mannosidase	Endo-1,4-beta-mannosidase
A0A1S3E6V6	Protein-serine/threonine phosphatase	LOC101490176	NA	NA	NA	NA	0.760576	up	Molecular Function:catalytic activity (GO:0003824)	protein phosphatase 1L	Serine/threonine protein phosphatase PrpC
A0A1S3EDF9	Cellulose synthase	LOC101500798	NA	NA	NA	NA	-0.680852	down	Cellular Component:membrane (GO:0016020),Molecular Function:cellulose synthase (UDP-forming) activity (GO:0016760),Biological Process:cellulose biosynthetic process (GO:0030244)	cellulose synthase A	Glycosyltransferase, catalytic subunit of cellulose synthase and poly-beta-1,6-N-acetylglucosamine synthase
A0A2Z2Z629	Putative tau class glutathione transferase GSTU47		NA	NA	NA	NA	1.04318	up	Molecular Function:protein binding (GO:0005515)	glutathione S-transferase	Glutathione S-transferase
A0A368UIM9	SCP domain-containing protein	GLYMA_01G180400	NA	NA	NA	NA	-0.619551	down	--	--	Uncharacterized conserved protein YkwD, contains CAP (CSP/antigen 5/PR1) domain
A0A368UJK6	Uncharacterized protein	GLYMA_15G192700	NA	NA	NA	NA	-0.597395	down	--	--	Uncharacterized protein involved in outer membrane biogenesis
A0A396GPS7	Ornithine aminotransferase	MtrunA17_Chr8g0376561	NA	NA	NA	NA	0.842025	up	Molecular Function:transaminase activity (GO:0008483),Molecular Function:pyridoxal phosphate binding (GO:0030170)	ornithine--oxo-acid transaminase	Acetylornithine/succinyldiaminopimelate/putrescine aminotransferase
A0A396GRY2	Sulfotransferase	MtrunA17_Chr8g0366181	NA	NA	NA	NA	-0.585401	down	Molecular Function:sulfotransferase activity (GO:0008146)	--	--
A0A396H6R9	Phenylalanine ammonia-lyase	MtrunA17_Chr7g0264311	NA	NA	NA	NA	-0.686332	down	--	phenylalanine ammonia-lyase	Histidine ammonia-lyase
A0A396H8G9	Putative transcription factor Lambda-DB family	MtrunA17_Chr7g0275831	NA	NA	NA	NA	0.729407	up	Molecular Function:sequence-specific DNA binding (GO:0043565)	putative transcription factor	--
A0A396HFT7	Putative 7-deoxyloganetin glucosyltransferase	MtrunA17_Chr6g0454321	NA	NA	NA	NA	0.655977	up	Biological Process:metabolic process (GO:0008152)	7-deoxyloganetin glucosyltransferase	UDP:flavonoid glycosyltransferase YjiC, YdhE family
A0A396HPP3	Putative cytochrome P450	MtrunA17_Chr6g0484841	NA	NA	NA	NA	-0.82608	down	Molecular Function:iron ion binding (GO:0005506),Molecular Function:heme binding (GO:0020037),Biological Process:oxidation-reduction process (GO:0055114)	--	Cytochrome P450
A0A396I7P7	(1->3)-beta-glucan endohydrolase	MtrunA17_Chr4g0038941	NA	NA	NA	NA	1.23088	up	Biological Process:carbohydrate metabolic process (GO:0005975)	--	--
A0A396IB73	Putative transcription factor CSD family	MtrunA17_Chr4g0037381	NA	NA	NA	NA	1.08773	up	Molecular Function:DNA binding (GO:0003677)	--	Cold shock protein, CspA family
A0A396IC22	Methyltransferase	MtrunA17_Chr4g0055031	NA	NA	NA	NA	-1.00433	down	Molecular Function:methyltransferase activity (GO:0008168)	--	Ubiquinone/menaquinone biosynthesis C-methylase UbiE
A0A396IEF6	Uncharacterized protein	MtrunA17_Chr4g0055531	NA	NA	NA	NA	-0.633805	down	--	--	--
A0A396J1Z8	SCP domain-containing protein	MtrunA17_Chr2g0281271	NA	NA	NA	NA	0.705331	up	--	pathogenesis-related protein 1	Uncharacterized conserved protein YkwD, contains CAP (CSP/antigen 5/PR1) domain
A0A396J4A8	Putative Heat shock protein 70 family	MtrunA17_Chr2g0284681	NA	NA	NA	NA	1.33985	up	--	heat shock 70kDa protein 1/2/6/8	Molecular chaperone DnaK (HSP70)
A0A396J759	Putative START-like domain, Bet v I type allergen	MtrunA17_Chr2g0295111	NA	NA	NA	NA	0.730505	up	Biological Process:defense response (GO:0006952),Biological Process:response to biotic stimulus (GO:0009607)	--	--
A0A396JAW6	Putative Heat shock protein 70 family	MtrunA17_Chr2g0299791	NA	NA	NA	NA	1.22546	up	Molecular Function:protein binding (GO:0005515),Biological Process:signal transduction (GO:0007165),Molecular Function:ADP binding (GO:0043531)	--	Molecular chaperone DnaK (HSP70)
A0A396JEY4	Putative flavin-containing monooxygenase	MtrunA17_Chr2g0301651	NA	NA	NA	NA	-1.0597	down	--	--	--
A0A396JIT0	Putative oxidoreductase	MtrunA17_Chr1g0162351	NA	NA	NA	NA	-0.774997	down	Molecular Function:oxidoreductase activity (GO:0016491),Biological Process:oxidation-reduction process (GO:0055114)	--	Isopenicillin N synthase and related dioxygenases
A0A396JZ55	Uncharacterized protein	MtrunA17_Chr1g0210481	NA	NA	NA	NA	0.594391	up	--	ATPase inhibitor, mitochondrial	--
A0A396JZN3	Uncharacterized protein	MtrunA17_Chr1g0206451	NA	NA	NA	NA	-0.625826	down	Molecular Function:protein kinase activity (GO:0004672),Biological Process:protein phosphorylation (GO:0006468)	interleukin-1 receptor-associated kinase 4	GAF domain
A0A3Q7K7C2	universal stress protein A-like protein	LOC101512627	NA	NA	NA	NA	1.5547	up	Biological Process:response to stress (GO:0006950)	--	Nucleotide-binding universal stress protein, UspA family
A0A3Q7X5G2	RNA demethylase ALKBH10B-like	LOC101493086	NA	NA	NA	NA	-0.757764	down	--	--	--
A0A3Q7X7V3	Pectate lyase	LOC101509935	NA	NA	NA	NA	-0.753208	down	--	pectate lyase	Pectate lyase
A0A3Q7XBI7	Aldehyde dehydrogenase	LOC101510937	NA	NA	NA	NA	0.611919	up	Biological Process:metabolic process (GO:0008152),Molecular Function:oxidoreductase activity (GO:0016491),Biological Process:oxidation-reduction process (GO:0055114)	aldehyde dehydrogenase (NAD+)	Acyl-CoA reductase or other NAD-dependent aldehyde dehydrogenase
A0A3Q7XVK3	Lysine ketoglutarate reductase	LOC101500267	NA	NA	NA	NA	0.7576	up	Molecular Function:oxidoreductase activity (GO:0016491),Biological Process:oxidation-reduction process (GO:0055114)	--	Saccharopine dehydrogenase, NADP-dependent
A0A3Q7YC63	uncharacterized protein LOC101504804	LOC101504804	NA	NA	NA	NA	0.954797	up	Biological Process:metabolic process (GO:0008152)	hydroquinone glucosyltransferase	--
A0A3Q7YC98	Ribosome production factor 2 homolog	LOC101490488	NA	NA	NA	NA	-0.835852	down	--	ribosome production factor 2	--
A0A3Q7YF70	Protein O-GlcNAc transferase	LOC101506182	NA	NA	NA	NA	1.19697	up	Molecular Function:protein binding (GO:0005515)	protein O-GlcNAc transferase	Predicted O-linked N-acetylglucosamine transferase, SPINDLY family
A0A411P309	Isoflavone synthase	IFS1	NA	NA	NA	NA	-1.32433	down	Molecular Function:iron ion binding (GO:0005506),Molecular Function:heme binding (GO:0020037),Biological Process:oxidation-reduction process (GO:0055114)	2-hydroxyisoflavanone synthase	Cytochrome P450
A2Q5A0	Photosystem II protein D1	MTR_7g021750	NA	NA	NA	NA	-0.601703	down	Biological Process:photosynthetic electron transport in photosystem II (GO:0009772)	photosystem II P680 reaction center D1 protein	--
A3RM04	Cysteine synthase	OAS-TL2	NA	NA	NA	NA	1.39841	up	--	cysteine synthase A	Cysteine synthase
A5Y4G7	Class I KNOX homeobox transcription factor (Fragment)	KNOX2	NA	NA	NA	NA	-0.625446	down	Molecular Function:DNA binding (GO:0003677),Cellular Component:nucleus (GO:0005634)	--	--
A7LCD6	Lipoxygenase	LOX10	NA	NA	NA	NA	-0.739652	down	Molecular Function:protein binding (GO:0005515),Molecular Function:metal ion binding (GO:0046872),Biological Process:oxidation-reduction process (GO:0055114)	linoleate 9S-lipoxygenase	--
B5LMM1	Photosystem II D2 protein	psbD	NA	NA	NA	NA	-0.908283	down	Biological Process:photosynthetic electron transport in photosystem II (GO:0009772)	photosystem II P680 reaction center D2 protein	--
B7FGU7	Cytochrome b6-f complex iron-sulfur subunit	11427739	NA	NA	NA	NA	-0.59871	down	Molecular Function:plastoquinol--plastocyanin reductase activity (GO:0009496),Molecular Function:oxidoreductase activity (GO:0016491),Cellular Component:thylakoid membrane (GO:0042651),Biological Process:oxidation-reduction process (GO:0055114)	cytochrome b6-f complex iron-sulfur subunit	Rieske Fe-S protein
B7FH63	Glutathione peroxidase		NA	NA	NA	NA	0.825024	up	Molecular Function:glutathione peroxidase activity (GO:0004602),Biological Process:response to oxidative stress (GO:0006979),Biological Process:oxidation-reduction process (GO:0055114)	glutathione peroxidase	Glutathione peroxidase, house-cleaning role in reducing lipid peroxides
B7FI45	PKS_ER domain-containing protein		NA	NA	NA	NA	0.78994	up	Biological Process:oxidation-reduction process (GO:0055114)	L-iditol 2-dehydrogenase	Threonine dehydrogenase or related Zn-dependent dehydrogenase
B7FIZ5	Chlorophyll a-b binding protein, chloroplastic	11422473	NA	NA	NA	NA	-0.94233	down	--	light-harvesting complex II chlorophyll a/b binding protein 4	--
B7FJ16	Oxygen-evolving enhancer protein 2	25490561	NA	NA	NA	NA	-0.818041	down	Molecular Function:calcium ion binding (GO:0005509),Cellular Component:photosystem II (GO:0009523),Cellular Component:photosystem II oxygen evolving complex (GO:0009654),Biological Process:photosynthesis (GO:0015979),Cellular Component:extrinsic component of membrane (GO:0019898)	photosystem II oxygen-evolving enhancer protein 2	--
B7FN11	GTP-binding nuclear protein	25490032	NA	NA	NA	NA	0.600451	up	Molecular Function:GTP binding (GO:0005525),Biological Process:small GTPase mediated signal transduction (GO:0007264)	GTP-binding nuclear protein Ran	GTPase SAR1 family domain
B7FND8	MOB kinase activator-like 1B	25486504	NA	NA	NA	NA	0.591275	up	--	MOB kinase activator 1	--
C6SWL0	Glutathione peroxidase		NA	NA	NA	NA	0.769165	up	Molecular Function:glutathione peroxidase activity (GO:0004602),Biological Process:response to oxidative stress (GO:0006979),Biological Process:oxidation-reduction process (GO:0055114)	glutathione peroxidase	Glutathione peroxidase, house-cleaning role in reducing lipid peroxides
C6SWY6	Bet_v_1 domain-containing protein	100305867	NA	NA	NA	NA	1.32628	up	Biological Process:defense response (GO:0006952),Biological Process:response to biotic stimulus (GO:0009607)	--	--
C6SZA4	Histone H3	102669107	NA	NA	NA	NA	-0.681205	down	Molecular Function:DNA binding (GO:0003677)	--	--
C6SZL8	CAAD domain-containing protein		NA	NA	NA	NA	-0.685925	down	--	--	Glutamyl- or glutaminyl-tRNA synthetase
C6SZX7	Glutathione peroxidase	100306570	NA	NA	NA	NA	0.957084	up	Molecular Function:glutathione peroxidase activity (GO:0004602),Biological Process:response to oxidative stress (GO:0006979),Biological Process:oxidation-reduction process (GO:0055114)	glutathione peroxidase	Glutathione peroxidase, house-cleaning role in reducing lipid peroxides
C6T188	Tau class glutathione S-transferase	100500281	NA	NA	NA	NA	1.29463	up	Molecular Function:protein binding (GO:0005515)	glutathione S-transferase	Glutathione S-transferase
C6T2N6	SHSP domain-containing protein	100526893	NA	NA	NA	NA	1.08275	up	--	HSP20 family protein	Molecular chaperone IbpA, HSP20 family
C6T9W3	Amidase domain-containing protein		NA	NA	NA	NA	0.675196	up	--	amidase	Asp-tRNAAsn/Glu-tRNAGln amidotransferase A subunit or related amidase
C6TCQ1	Protein-serine/threonine phosphatase		NA	NA	NA	NA	0.900497	up	Molecular Function:catalytic activity (GO:0003824)	--	Serine/threonine protein phosphatase PrpC
C6TEE8	Uroporphyrinogen decarboxylase	100800753	NA	NA	NA	NA	-0.690128	down	Molecular Function:uroporphyrinogen decarboxylase activity (GO:0004853),Biological Process:porphyrin-containing compound biosynthetic process (GO:0006779)	uroporphyrinogen decarboxylase	Uroporphyrinogen-III decarboxylase
C6TGQ0	C2H2-type domain-containing protein		NA	NA	NA	NA	-0.845119	down	--	--	--
C6THM9	Annexin		NA	NA	NA	NA	0.751139	up	Molecular Function:calcium ion binding (GO:0005509),Molecular Function:calcium-dependent phospholipid binding (GO:0005544)	annexin D	--
C6TKL8	Uncharacterized protein	100820458	NA	NA	NA	NA	-0.715454	down	Molecular Function:calcium ion binding (GO:0005509),Cellular Component:photosystem II (GO:0009523),Cellular Component:photosystem II oxygen evolving complex (GO:0009654),Biological Process:photosynthesis (GO:0015979),Cellular Component:extrinsic component of membrane (GO:0019898),Biological Process:photosystem II stabilization (GO:0042549)	photosystem II oxygen-evolving enhancer protein 1	--
C6TLM4	Chlorophyll a-b binding protein, chloroplastic	547862	NA	NA	NA	NA	-1.56714	down	--	light-harvesting complex II chlorophyll a/b binding protein 1	--
C6TLU8	Uncharacterized protein		NA	NA	NA	NA	-2.19173	down	--	--	Predicted secreted acid phosphatase
C6TLW5	Chlorophyll a-b binding protein, chloroplastic		NA	NA	NA	NA	-0.920234	down	--	light-harvesting complex I chlorophyll a/b binding protein 3	--
C6TLY8	Cytosolic Fe-S cluster assembly factor NBP35	NBP35	NA	NA	NA	NA	0.937518	up	--	--	Chromosome partitioning ATPase, Mrp family, contains Fe-S cluster
C6TM48	Uncharacterized protein		NA	NA	NA	NA	0.698384	up	Molecular Function:calcium ion binding (GO:0005509),Molecular Function:calcium-dependent phospholipid binding (GO:0005544)	annexin D	--
C6ZRW5	Protein kinase family protein	100305432	NA	NA	NA	NA	-0.948209	down	Molecular Function:protein kinase activity (GO:0004672),Molecular Function:ATP binding (GO:0005524),Biological Process:protein phosphorylation (GO:0006468)	--	Serine/threonine protein kinase
C6ZS00	Disease resistance protein/LRR protein-related protein	100305447	NA	NA	NA	NA	1.44999	up	Molecular Function:protein binding (GO:0005515)	--	Leucine-rich repeat (LRR) protein
D6Q1T5	Geranylgeranyl pyrophosphate synthase	GGPPS	NA	NA	NA	NA	-0.686635	down	Biological Process:isoprenoid biosynthetic process (GO:0008299)	--	Geranylgeranyl pyrophosphate synthase
G7I879	Transmembrane 9 superfamily member	11442224	NA	NA	NA	NA	-0.674749	down	Cellular Component:integral component of membrane (GO:0016021)	transmembrane 9 superfamily member 2/4	--
G7IAA1	Adenosine kinase	11421324	NA	NA	NA	NA	0.667233	up	--	adenosine kinase	Sugar or nucleoside kinase, ribokinase family
G7IBI0	N-acyl-L-amino-acid amidohydrolase	11429277	NA	NA	NA	NA	-0.736236	down	Biological Process:metabolic process (GO:0008152),Molecular Function:hydrolase activity (GO:0016787)	aminoacylase	Acetylornithine deacetylase/Succinyl-diaminopimelate desuccinylase or related deacylase
G7ICG2	3-oxo-delta(4,5)-steroid 5-beta-reductase-like protein	11420385	NA	NA	NA	NA	1.20039	up	--		Nucleoside-diphosphate-sugar epimerase
G7ICM9	Basic helix loop helix protein BHLH4	11425606	NA	NA	NA	NA	-0.778652	down	Molecular Function:protein dimerization activity (GO:0046983)	--	--
G7IDX8	Putative sulfate-transporting ATPase	11421127	NA	NA	NA	NA	-1.22022	down	Molecular Function:ATP binding (GO:0005524),Cellular Component:membrane (GO:0016020),Molecular Function:ATPase activity (GO:0016887)	--	Forkhead associated (FHA) domain, binds pSer, pThr, pTyr
G7IHK9	GTP cyclohydrolase II	11412806	NA	NA	NA	NA	-0.791294	down	Molecular Function:3,4-dihydroxy-2-butanone-4-phosphate synthase activity (GO:0008686),Biological Process:riboflavin biosynthetic process (GO:0009231)	--	GTP cyclohydrolase II
G7ILG2	3(2),5-bisphosphate nucleotidase	11424246	NA	NA	NA	NA	-0.642404	down	Biological Process:phosphatidylinositol phosphorylation (GO:0046854)	3'(2'), 5'-bisphosphate nucleotidase	3'-Phosphoadenosine 5'-phosphosulfate (PAPS) 3'-phosphatase
G7IMZ3	ABA-responsive protein	11420053	NA	NA	NA	NA	1.05869	up	Biological Process:defense response (GO:0006952),Biological Process:response to biotic stimulus (GO:0009607)	--	--
G7INP0	Plastid developmental protein DAG, putative	11429212	NA	NA	NA	NA	-0.764077	down	--	--	--
G7INZ0	Carboxypeptidase	11425154	NA	NA	NA	NA	0.65767	up	Molecular Function:serine-type carboxypeptidase activity (GO:0004185),Biological Process:proteolysis (GO:0006508)	serine carboxypeptidase-like clade II	Carboxypeptidase C (cathepsin A)
G7IRP6	Fasciclin domain protein	11436386	NA	NA	NA	NA	-0.732544	down	--	--	Uncaracterized surface protein containing fasciclin (FAS1) repeats
G7ISW5	Outer arm dynein light chain 1	11411729	NA	NA	NA	NA	-0.787217	down	--	--	Phage-related protein, tail component
G7IW97	Subtilisin inhibitor 1	11422302	NA	NA	NA	NA	3.53546	up	Molecular Function:serine-type endopeptidase inhibitor activity (GO:0004867),Biological Process:response to wounding (GO:0009611)	--	--
G7IWJ8	DNA-damage-repair/toleration DRT100-like protein	11421938	NA	NA	NA	NA	-0.663562	down	Molecular Function:protein binding (GO:0005515)	--	Leucine-rich repeat (LRR) protein
G7IY62	Uridine kinase	11444865	NA	NA	NA	NA	0.900352	up	Molecular Function:ATP binding (GO:0005524),Biological Process:metabolic process (GO:0008152),Molecular Function:kinase activity (GO:0016301)	uridine kinase	Uridine kinase
G7J0Z5	Photosystem I P700 chlorophyll a apoprotein A1	MTR_3g035600	NA	NA	NA	NA	-0.771767	down	Cellular Component:photosystem I (GO:0009522),Cellular Component:thylakoid (GO:0009579),Biological Process:photosynthesis (GO:0015979),Cellular Component:integral component of membrane (GO:0016021)	photosystem I P700 chlorophyll a apoprotein A2	Outer membrane protein OmpA and related peptidoglycan-associated (lipo)proteins
G7J3D6	DEK domain chromatin associated protein	11435067	NA	NA	NA	NA	-0.868896	down	--	protein DEK	--
G7J3G7	Transmembrane protein, putative	11431552	NA	NA	NA	NA	-0.643006	down	--	--	--
G7J5D7	Glutaredoxin C1	11438922	NA	NA	NA	NA	0.968915	up	Molecular Function:electron carrier activity (GO:0009055),Molecular Function:protein disulfide oxidoreductase activity (GO:0015035),Biological Process:cell redox homeostasis (GO:0045454)	glutaredoxin 3	Glutaredoxin
G7JA41	Flavonoid O-methyltransferase-like protein	11435670	NA	NA	NA	NA	-0.5995	down	Molecular Function:O-methyltransferase activity (GO:0008171),Molecular Function:protein dimerization activity (GO:0046983)	--	Predicted transcriptional regulator, contains HTH domain
G7JAQ0	UBL5 ubiquitin-like modifier	11435674	NA	NA	NA	NA	0.958709	up	Molecular Function:protein binding (GO:0005515)	ubiquitin-like protein 5	--
G7JAT7	Aspartokinase	11442481	NA	NA	NA	NA	-0.868599	down	Biological Process:cellular amino acid metabolic process (GO:0006520),Biological Process:metabolic process (GO:0008152),Molecular Function:oxidoreductase activity (GO:0016491),Molecular Function:amino acid binding (GO:0016597),Molecular Function:NADP binding (GO:0050661),Biological Process:oxidation-reduction process (GO:0055114)	--	Aspartokinase
G7JC39	Methyltransferase PMT26-like protein, putative	11424994	NA	NA	NA	NA	-0.615465	down	Molecular Function:methyltransferase activity (GO:0008168)	--	Ubiquinone/menaquinone biosynthesis C-methylase UbiE
G7JCD0	Plasma membrane ATPase	11436640	NA	NA	NA	NA	-0.630971	down	Molecular Function:nucleotide binding (GO:0000166),Molecular Function:metal ion binding (GO:0046872)	H+-transporting ATPase	Magnesium-transporting ATPase (P-type)
G7JF12	Thiamine thiazole synthase, chloroplastic	11446281	NA	NA	NA	NA	-0.593812	down	--	thiamine thiazole synthase	Archaeal ribulose 1,5-bisphosphate synthetase/yeast thiazole synthase
G7JFC4	Raffinose synthase or seed inhibition protein	MTR_4g115330	NA	NA	NA	NA	0.852262	up	--	raffinose synthase	Alpha-galactosidase
G7JFK1	Heat shock 70 kDa protein	11443124	NA	NA	NA	NA	1.57234	up	--	heat shock 70kDa protein 1/2/6/8	Molecular chaperone DnaK (HSP70)
G7JG55	Receptor-like kinase	11420055	NA	NA	NA	NA	-0.882781	down	Molecular Function:protein kinase activity (GO:0004672),Molecular Function:ATP binding (GO:0005524),Biological Process:protein phosphorylation (GO:0006468)	--	PASTA domain, binds beta-lactams
G7JHL7	Uncharacterized protein	MTR_4g098710	NA	NA	NA	NA	0.731314	up	--	--	--
G7JLL1	Pathogenesis-related protein bet V I family protein	11416218	NA	NA	NA	NA	0.695495	up	Biological Process:defense response (GO:0006952),Biological Process:response to biotic stimulus (GO:0009607)	--	--
G7JPF3	Fasciclin domain protein (Fragment)	11408730	NA	NA	NA	NA	-0.635153	down	--	--	Uncaracterized surface protein containing fasciclin (FAS1) repeats
G7JT86	Membrane fusion protein Use1	11418616	NA	NA	NA	NA	0.778958	up	--	unconventional SNARE in the endoplasmic reticulum protein 1	--
G7K283	Ferritin	11421063	NA	NA	NA	NA	0.848954	up	Biological Process:cellular iron ion homeostasis (GO:0006879),Molecular Function:ferric iron binding (GO:0008199)	ferritin heavy chain	Ferritin
G7K3R7	12-oxophytodienoate reductase-like protein	11444738	NA	NA	NA	NA	-0.641733	down	Molecular Function:FMN binding (GO:0010181),Molecular Function:oxidoreductase activity (GO:0016491),Biological Process:oxidation-reduction process (GO:0055114)	12-oxophytodienoic acid reductase	2,4-dienoyl-CoA reductase or related NADH-dependent reductase, Old Yellow Enzyme (OYE) family
G7K9B2	UDP-glucose 4-epimerase	11439983	NA	NA	NA	NA	0.942358	up	--	UDP-glucose 4-epimerase	UDP-glucose 4-epimerase
G7K9D8	Reticulon-like protein	11421792	NA	NA	NA	NA	1.98281	up	--	reticulon-1	--
G7KC11	Transferring glycosyl group transferase	11436775	NA	NA	NA	NA	-0.7116	down	--	--	--
G7KF50	Phosphoenolpyruvate carboxykinase (ATP)	11416497	NA	NA	NA	NA	0.816094	up	Molecular Function:phosphoenolpyruvate carboxykinase (ATP) activity (GO:0004612),Molecular Function:ATP binding (GO:0005524),Biological Process:gluconeogenesis (GO:0006094)	phosphoenolpyruvate carboxykinase (ATP)	Phosphoenolpyruvate carboxykinase, ATP-dependent
G7KIZ0	Chlorophyll a-b binding protein, chloroplastic	MTR_6g043600	NA	NA	NA	NA	-0.838621	down	--	light-harvesting complex II chlorophyll a/b binding protein 1	--
G7KLA3	ERD (Early-responsive to dehydration stress) family protein	11414918	NA	NA	NA	NA	0.606435	up	Cellular Component:membrane (GO:0016020)	calcium permeable stress-gated cation channel	--
G7KSA6	Putative ribosome biogenesis protein BRX1	11406501	NA	NA	NA	NA	-0.642282	down	--	ribosome biogenesis protein BRX1	--
G7L3Z3	Glycoside hydrolase family 18 protein	MTR_7g116850	NA	NA	NA	NA	0.65736	up	Biological Process:carbohydrate metabolic process (GO:0005975)	chitinase	--
G7L4C3	Alanine:glyoxylate aminotransferase, putative	MTR_7g031840	NA	NA	NA	NA	1.6431	up	--	--	Ser/Thr protein kinase RdoA involved in Cpx stress response, MazF antagonist
G7L5L7	Lipid transfer protein	11407869	NA	NA	NA	NA	0.787836	up	--	--	--
G7L6P8	Heavy metal transport/detoxification superfamily protein	11416893	NA	NA	NA	NA	-0.629628	down	Biological Process:metal ion transport (GO:0030001),Molecular Function:metal ion binding (GO:0046872)	--	--
G7L8Y6	Cytosolic aldehyde dehydrogenase RF2C	11422599	NA	NA	NA	NA	-0.590629	down	Biological Process:metabolic process (GO:0008152),Molecular Function:oxidoreductase activity (GO:0016491),Biological Process:oxidation-reduction process (GO:0055114)	coniferyl-aldehyde dehydrogenase	Acyl-CoA reductase or other NAD-dependent aldehyde dehydrogenase
G7LCI1	Elongation factor 1-alpha	MTR_8g008740	NA	NA	NA	NA	-0.744735	down	Molecular Function:GTP binding (GO:0005525)	elongation factor 1-alpha	Translation elongation factor EF-1alpha (GTPase)
G7LF86	Annexin	11445982	NA	NA	NA	NA	0.713318	up	Molecular Function:calcium ion binding (GO:0005509),Molecular Function:calcium-dependent phospholipid binding (GO:0005544)	annexin D	--
G7ZV13	Sulfate adenylyltransferase	25495488	NA	NA	NA	NA	-0.59814	down	Molecular Function:sulfate adenylyltransferase (ATP) activity (GO:0004781)	--	ATP sulfurylase (sulfate adenylyltransferase)
I1J4T0	t-SNARE coiled-coil homology domain-containing protein	100810149	NA	NA	NA	NA	0.817928	up	Molecular Function:protein binding (GO:0005515)	--	--
I1J4W3	Phosphoenolpyruvate carboxykinase (ATP)	100791015	NA	NA	NA	NA	1.3377	up	Molecular Function:phosphoenolpyruvate carboxykinase (ATP) activity (GO:0004612),Molecular Function:ATP binding (GO:0005524),Biological Process:gluconeogenesis (GO:0006094)	phosphoenolpyruvate carboxykinase (ATP)	Phosphoenolpyruvate carboxykinase, ATP-dependent
I1J8I7	Uncharacterized protein	100811369	NA	NA	NA	NA	-0.650937	down	--	--	--
I1J8Y0	Uncharacterized protein	GLYMA_01G177700	NA	NA	NA	NA	0.730984	up	Molecular Function:hydrolase activity (GO:0016787)	Xaa-Pro aminopeptidase	Xaa-Pro aminopeptidase
I1J903	DA-related 1 protein 1	100817969	NA	NA	NA	NA	0.608446	up	Molecular Function:zinc ion binding (GO:0008270)	--	Adenylate cyclase, class 3
I1JBS3	Uncharacterized protein	100816406	NA	NA	NA	NA	-0.703569	down	--	--	--
I1JBV1	Glycosyltransferase family 92 protein	100777203	NA	NA	NA	NA	-1.07033	down	--	--	Glycosyltransferase involved in cell wall bisynthesis
I1JCZ5	Aspartate kinase	GLYMA_02G066100	NA	NA	NA	NA	-0.67311	down	--	aspartate kinase	Aspartokinase
I1JDK2	Uncharacterized protein	100777207	NA	NA	NA	NA	0.6611	up	Molecular Function:pyridoxal phosphate binding (GO:0030170)	methionine-gamma-lyase	Cystathionine beta-lyase/cystathionine gamma-synthase
I1JFH5	Glutathione transferase	GSTF2	NA	NA	NA	NA	1.14782	up	Molecular Function:protein binding (GO:0005515)	glutathione S-transferase	Glutathione S-transferase
I1JFX0	Usp domain-containing protein	100804300	NA	NA	NA	NA	0.592683	up	Biological Process:response to stress (GO:0006950)	--	Nucleotide-binding universal stress protein, UspA family
I1JLX2	Uncharacterized protein	100816078	NA	NA	NA	NA	-0.590709	down	--	--	Phospholipase/lecithinase/hemolysin
I1JQI7	Thioredox_DsbH domain-containing protein	100777751	NA	NA	NA	NA	0.679719	up	--	--	Uncharacterized conserved protein YyaL, SSP411 family, contains thoiredoxin and six-hairpin glycosidase-like domains
I1JT49	Uncharacterized protein	100819842	NA	NA	NA	NA	-0.664976	down	--	--	Alpha-tubulin suppressor and related RCC1 domain-containing proteins
I1JV14	Phosphoenolpyruvate carboxykinase (ATP)	100781710	NA	NA	NA	NA	0.759876	up	Molecular Function:phosphoenolpyruvate carboxykinase (ATP) activity (GO:0004612),Molecular Function:ATP binding (GO:0005524),Biological Process:gluconeogenesis (GO:0006094)	phosphoenolpyruvate carboxykinase (ATP)	Phosphoenolpyruvate carboxykinase, ATP-dependent
I1JVN0	PSI-G	GLYMA_04G112800	NA	NA	NA	NA	-0.884973	down	Cellular Component:photosystem I (GO:0009522),Biological Process:photosynthesis (GO:0015979),Cellular Component:membrane (GO:0016020)	photosystem I subunit V	--
I1JWI5	Uncharacterized protein	100306185	NA	NA	NA	NA	0.799643	up	--	--	--
I1JXJ6	Uncharacterized protein	100780629	NA	NA	NA	NA	1.98323	up	--	--	CBS domain
I1JXN8	DUF4210 domain-containing protein	100793556	NA	NA	NA	NA	-1.06941	down	--	--	--
I1K3R3	Aspartokinase	100812202	NA	NA	NA	NA	-0.890788	down	Biological Process:cellular amino acid metabolic process (GO:0006520),Biological Process:metabolic process (GO:0008152),Molecular Function:oxidoreductase activity (GO:0016491),Molecular Function:amino acid binding (GO:0016597),Molecular Function:NADP binding (GO:0050661),Biological Process:oxidation-reduction process (GO:0055114)	--	Aspartokinase
I1K553	Uncharacterized protein	100804544	NA	NA	NA	NA	-0.828175	down	--	--	--
I1K8L5	Cytochrome b5 heme-binding domain-containing protein	100779765	NA	NA	NA	NA	0.688155	up	--	membrane-associated progesterone receptor component	Predicted heme/steroid binding protein
I1KA98	Uncharacterized protein	GLYMA_06G113200	NA	NA	NA	NA	-0.850106	down	--	photosystem II 22kDa protein	--
I1KAB0	Aldehyde dehydrogenase	100783726	NA	NA	NA	NA	1.02233	up	Biological Process:metabolic process (GO:0008152),Molecular Function:oxidoreductase activity (GO:0016491),Biological Process:oxidation-reduction process (GO:0055114)	aldehyde dehydrogenase (NAD+)	Acyl-CoA reductase or other NAD-dependent aldehyde dehydrogenase
I1KCD7	Uncharacterized protein	100776762	NA	NA	NA	NA	0.683458	up	Molecular Function:ATP binding (GO:0005524)	transitional endoplasmic reticulum ATPase	ATP-dependent 26S proteasome regulatory subunit
I1KEW2	Uncharacterized protein	100795012	NA	NA	NA	NA	1.27591	up	Molecular Function:O-methyltransferase activity (GO:0008171),Molecular Function:protein dimerization activity (GO:0046983)	trans-resveratrol di-O-methyltransferase	Ubiquinone/menaquinone biosynthesis C-methylase UbiE
I1KLK0	Lipoxygenase	100810270	NA	NA	NA	NA	-0.600125	down	Molecular Function:protein binding (GO:0005515),Molecular Function:metal ion binding (GO:0046872),Biological Process:oxidation-reduction process (GO:0055114)	lipoxygenase	--
I1KP95	Glutathione peroxidase	100808523	NA	NA	NA	NA	0.753401	up	Molecular Function:glutathione peroxidase activity (GO:0004602),Biological Process:response to oxidative stress (GO:0006979),Biological Process:oxidation-reduction process (GO:0055114)	glutathione peroxidase	Glutathione peroxidase, house-cleaning role in reducing lipid peroxides
I1KSW9	Alpha-galactosidase	100802840	NA	NA	NA	NA	0.619919	up	Biological Process:carbohydrate metabolic process (GO:0005975)	--	Alpha-glucosidase, glycosyl hydrolase family GH31
I1KZX3	Uncharacterized protein	100816572	NA	NA	NA	NA	0.744161	up	--	--	--
I1L0J1	Uncharacterized protein	100809450	NA	NA	NA	NA	-0.840387	down	--	--	--
I1L1Q6	Uncharacterized protein	100797543	NA	NA	NA	NA	-0.781724	down	Molecular Function:serine-type endopeptidase activity (GO:0004252),Biological Process:proteolysis (GO:0006508)	--	Serine protease, subtilisin family
I1L8X2	S-adenosylmethionine synthase	100816602	NA	NA	NA	NA	-0.677096	down	Molecular Function:methionine adenosyltransferase activity (GO:0004478),Biological Process:S-adenosylmethionine biosynthetic process (GO:0006556)	S-adenosylmethionine synthetase	S-adenosylmethionine synthetase
I1LGM5	Uncharacterized protein	100805220	NA	NA	NA	NA	0.605618	up	--	--	Uncharacterized protein YjbI, contains pentapeptide repeats
I1LGU8	Uncharacterized protein	100777427	NA	NA	NA	NA	0.929301	up	--	--	--
I1LHG9	Uncharacterized protein	100786835	NA	NA	NA	NA	-0.651154	down	Molecular Function:protein binding (GO:0005515)	upstream activation factor subunit UAF30	Chromatin remodeling complex protein RSC6, contains SWIB domain
I1LJ68	Fructose-bisphosphate aldolase	100818915	NA	NA	NA	NA	0.799892	up	Molecular Function:fructose-bisphosphate aldolase activity (GO:0004332),Biological Process:glycolytic process (GO:0006096)	fructose-bisphosphate aldolase, class I	Fructose-bisphosphate aldolase class 1
I1LN10	Uncharacterized protein	GLYMA_11G256500	NA	NA	NA	NA	-1.2398	down	Molecular Function:O-methyltransferase activity (GO:0008171),Molecular Function:protein dimerization activity (GO:0046983)	--	Ubiquinone/menaquinone biosynthesis C-methylase UbiE
I1LRD2	Stress-response A/B barrel domain-containing protein	100795145	NA	NA	NA	NA	-0.627883	down	--	--	Lysophospholipase L1 or related esterase
I1LS06	Uncharacterized protein	100803464	NA	NA	NA	NA	0.62419	up	--	--	--
I1LTM3	Uncharacterized protein	GLYMA_12G177500	NA	NA	NA	NA	0.845722	up	Molecular Function:ATP binding (GO:0005524),Molecular Function:ATPase activity (GO:0016887)	ATP-binding cassette, subfamily F, member 2	ATPase components of ABC transporters with duplicated ATPase domains
I1LUY2	Uncharacterized protein	GLYMA_12G222000	NA	NA	NA	NA	-0.683346	down	--	--	--
I1LV54	Uncharacterized protein	100803116	NA	NA	NA	NA	1.07998	up	--	protein deglycase	Putative intracellular protease/amidase
I1LVS8	Xyloglucan endotransglucosylase/hydrolase	100778340	NA	NA	NA	NA	1.26401	up	Cellular Component:cell wall (GO:0005618),Biological Process:carbohydrate metabolic process (GO:0005975),Biological Process:cellular glucan metabolic process (GO:0006073),Molecular Function:xyloglucan:xyloglucosyl transferase activity (GO:0016762),Cellular Component:apoplast (GO:0048046)	xyloglucan:xyloglucosyl transferase TCH4	Beta-glucanase, GH16 family
I1LXD1	Uncharacterized protein	GLYMA_13G035200	NA	NA	NA	NA	0.704798	up	Biological Process:oxidation-reduction process (GO:0055114)	alcohol dehydrogenase class-P	Zn-dependent alcohol dehydrogenase
I1M0U7	Annexin	100782110	NA	NA	NA	NA	0.7576	up	Molecular Function:calcium ion binding (GO:0005509),Molecular Function:calcium-dependent phospholipid binding (GO:0005544)	annexin D	--
I1M1Z8	J domain-containing protein	GLYMA_13G235500	NA	NA	NA	NA	0.632637	up	--	DnaJ homolog subfamily B member 4	DnaJ-class molecular chaperone with C-terminal Zn finger domain
I1M223	40S ribosomal protein S6	GLYMA_13G237800	NA	NA	NA	NA	0.761923	up	Molecular Function:structural constituent of ribosome (GO:0003735),Cellular Component:intracellular (GO:0005622),Cellular Component:ribosome (GO:0005840),Biological Process:translation (GO:0006412)	small subunit ribosomal protein S6e	Ribosomal protein S6E (S10)
I1M240	Lipoxygenase	100785480	NA	NA	NA	NA	-0.685946	down	Molecular Function:metal ion binding (GO:0046872),Biological Process:oxidation-reduction process (GO:0055114)	lipoxygenase	--
I1M322	Uncharacterized protein	100807226	NA	NA	NA	NA	1.13001	up	--	protein deglycase	Putative intracellular protease/amidase
I1M4H6	AMP-binding domain-containing protein	100797843	NA	NA	NA	NA	0.814673	up	Molecular Function:catalytic activity (GO:0003824),Biological Process:metabolic process (GO:0008152)	4-coumarate--CoA ligase	Thioester reductase domain of alpha aminoadipate reductase Lys2 and NRPSs
I1M4H7	Uncharacterized protein	100798721	NA	NA	NA	NA	0.739154	up	Molecular Function:ATP binding (GO:0005524),Molecular Function:ATPase activity (GO:0016887)	ATP-binding cassette, subfamily F, member 2	ATPase components of ABC transporters with duplicated ATPase domains
I1M6Z4	Uncharacterized protein	GLYMA_14G030400	NA	NA	NA	NA	0.788706	up	--	4-hydroxyphenylpyruvate dioxygenase	4-hydroxyphenylpyruvate dioxygenase and related hemolysins
I1M8X2	Squalene monooxygenase	100804406	NA	NA	NA	NA	-0.99032	down	Molecular Function:squalene monooxygenase activity (GO:0004506),Cellular Component:integral component of membrane (GO:0016021),Molecular Function:flavin adenine dinucleotide binding (GO:0050660),Biological Process:oxidation-reduction process (GO:0055114)	squalene monooxygenase	2-polyprenyl-6-methoxyphenol hydroxylase and related FAD-dependent oxidoreductases
I1MH66	Xyloglucan endotransglucosylase/hydrolase	GLYMA_15G169100	NA	NA	NA	NA	1.47579	up	Cellular Component:cell wall (GO:0005618),Biological Process:carbohydrate metabolic process (GO:0005975),Biological Process:cellular glucan metabolic process (GO:0006073),Molecular Function:xyloglucan:xyloglucosyl transferase activity (GO:0016762),Cellular Component:apoplast (GO:0048046)	xyloglucan:xyloglucosyl transferase	Beta-glucanase, GH16 family
I1MHJ6	Sucrose synthase	100819730	NA	NA	NA	NA	-0.662878	down	Biological Process:sucrose metabolic process (GO:0005985),Molecular Function:sucrose synthase activity (GO:0016157)	sucrose synthase	Glycosyltransferase involved in cell wall bisynthesis
I1MQN0	Transmembrane 9 superfamily member	100785709	NA	NA	NA	NA	-0.593646	down	Cellular Component:integral component of membrane (GO:0016021)	--	--
I1MST1	Uncharacterized protein	100803029	NA	NA	NA	NA	0.62853	up	Molecular Function:calmodulin binding (GO:0005516),Biological Process:response to stress (GO:0006950)	--	--
I1MT10	Uncharacterized protein	100782173	NA	NA	NA	NA	2.4885	up	--	heat shock 70kDa protein 1/2/6/8	Molecular chaperone DnaK (HSP70)
I1MUS1	3-hydroxy-3-methylglutaryl coenzyme A synthase	100780554	NA	NA	NA	NA	-1.02177	down	Molecular Function:hydroxymethylglutaryl-CoA synthase activity (GO:0004421),Biological Process:isoprenoid biosynthetic process (GO:0008299)	hydroxymethylglutaryl-CoA synthase	3-hydroxy-3-methylglutaryl CoA synthase
I1MV73	Expansin-like EG45 domain-containing protein	100779487	NA	NA	NA	NA	2.98623	up	--	--	--
I1MVC1	Methyltransferase	100527886	NA	NA	NA	NA	-1.0162	down	Molecular Function:methyltransferase activity (GO:0008168)	--	Ubiquinone/menaquinone biosynthesis C-methylase UbiE
I1N2G8	Uncharacterized protein	GLYMA_18G180800	NA	NA	NA	NA	1.34588	up	Molecular Function:metal ion binding (GO:0046872)	--	--
I1N3A6	Alpha-galactosidase	100812330	NA	NA	NA	NA	0.639217	up	Biological Process:carbohydrate metabolic process (GO:0005975)	alpha-galactosidase	Alpha-galactosidase
I1N4F6	Uncharacterized protein	100794584	NA	NA	NA	NA	-0.797368	down	Molecular Function:pyridoxal phosphate binding (GO:0030170)	cystathionine gamma-synthase	Cystathionine beta-lyase/cystathionine gamma-synthase
I1N842	Xyloglucan endotransglucosylase/hydrolase	100778482	NA	NA	NA	NA	0.626242	up	Cellular Component:cell wall (GO:0005618),Biological Process:carbohydrate metabolic process (GO:0005975),Biological Process:cellular glucan metabolic process (GO:0006073),Molecular Function:xyloglucan:xyloglucosyl transferase activity (GO:0016762),Cellular Component:apoplast (GO:0048046)	xyloglucan:xyloglucosyl transferase	Beta-glucanase, GH16 family
I1N8I7	Uncharacterized protein	GLYMA_19G121900	NA	NA	NA	NA	0.605476	up	Molecular Function:calcium ion binding (GO:0005509)	calmodulin	Ca2+-binding protein, EF-hand superfamily
I1NBD9	Uncharacterized protein	GLYMA_19G217700	NA	NA	NA	NA	1.01881	up	--	stachyose synthetase	Alpha-galactosidase
I1NCV9	Uncharacterized protein	100799043	NA	NA	NA	NA	-0.644603	down	--	protein regulator of cytokinesis 1	--
I1NGA6	Thiamine thiazole synthase, chloroplastic	100794288	NA	NA	NA	NA	-0.784283	down	--	thiamine thiazole synthase	Archaeal ribulose 1,5-bisphosphate synthetase/yeast thiazole synthase
I1NGM4	Uncharacterized protein	102661592	NA	NA	NA	NA	-0.586833	down	Molecular Function:serine-type endopeptidase activity (GO:0004252),Biological Process:proteolysis (GO:0006508)	--	Serine protease, subtilisin family
I1NJB7	MFS domain-containing protein	100815588	NA	NA	NA	NA	-0.936078	down	Cellular Component:integral component of membrane (GO:0016021),Molecular Function:transmembrane transporter activity (GO:0022857),Biological Process:transmembrane transport (GO:0055085)	MFS transporter, SP family, solute carrier family 2 (myo-inositol transporter), member 13	Predicted arabinose efflux permease, MFS family
I3RZ65	Uncharacterized protein		NA	NA	NA	NA	-0.767536	down	--	--	--
I3RZQ8	Beta-amylase		NA	NA	NA	NA	0.785217	up	Biological Process:polysaccharide catabolic process (GO:0000272),Molecular Function:beta-amylase activity (GO:0016161)	--	Beta-galactosidase GanA
I3S2Y5	Pre-mRNA cleavage factor Im 25 kDa subunit	MtrunA17_Chr2g0300011	NA	NA	NA	NA	1.0649	up	Molecular Function:mRNA binding (GO:0003729),Cellular Component:mRNA cleavage factor complex (GO:0005849),Biological Process:mRNA polyadenylation (GO:0006378)	--	--
I3S4B6	Methyltransf_25 domain-containing protein		NA	NA	NA	NA	-0.585591	down	--	type I protein arginine methyltransferase	Predicted RNA methylase
I3SGJ5	Germin-like protein		NA	NA	NA	NA	0.887788	up	Molecular Function:nutrient reservoir activity (GO:0045735)	--	--
I3SU32	Glyco_transf_5 domain-containing protein		NA	NA	NA	NA	-0.646491	down	--	granule-bound starch synthase	--
I3SUF3	AAI domain-containing protein		NA	NA	NA	NA	-1.40929	down	--	--	--
I3SY09	Annexin		NA	NA	NA	NA	0.689616	up	Molecular Function:calcium ion binding (GO:0005509),Molecular Function:calcium-dependent phospholipid binding (GO:0005544)	annexin D	--
I3SZ22	Putative bulb-type lectin domain-containing protein	MtrunA17_Chr2g0315841	NA	NA	NA	NA	0.676171	up	--	--	--
K7L1C2	EGF_CA domain-containing protein	GLYMA_07G108300	NA	NA	NA	NA	0.593123	up	--	--	Serine protease, subtilisin family
K7L5C2	GTP cyclohydrolase II	100791378	NA	NA	NA	NA	-0.693949	down	Molecular Function:3,4-dihydroxy-2-butanone-4-phosphate synthase activity (GO:0008686),Biological Process:riboflavin biosynthetic process (GO:0009231)	--	GTP cyclohydrolase II
K7LEW4	3-hydroxy-3-methylglutaryl coenzyme A reductase	100811237	NA	NA	NA	NA	-0.699916	down	Molecular Function:hydroxymethylglutaryl-CoA reductase (NADPH) activity (GO:0004420),Biological Process:coenzyme A metabolic process (GO:0015936),Molecular Function:coenzyme binding (GO:0050662),Biological Process:oxidation-reduction process (GO:0055114)	hydroxymethylglutaryl-CoA reductase (NADPH)	Hydroxymethylglutaryl-CoA reductase
K7LF24	BHLH domain-containing protein	100790168	NA	NA	NA	NA	-0.612635	down	Molecular Function:protein dimerization activity (GO:0046983)	transcription factor MYC2	--
K7LGQ9	Uncharacterized protein	100795087	NA	NA	NA	NA	-0.814697	down	Molecular Function:protein kinase activity (GO:0004672),Molecular Function:protein serine/threonine kinase activity (GO:0004674),Molecular Function:ATP binding (GO:0005524),Biological Process:protein phosphorylation (GO:0006468)	serine/threonine kinase 38	Serine/threonine protein kinase
K7LKJ0	HMA domain-containing protein	100799342	NA	NA	NA	NA	0.904773	up	Biological Process:metal ion transport (GO:0030001),Molecular Function:metal ion binding (GO:0046872)	copper chaperone	Copper chaperone CopZ
K7M6I8	cwf21 domain-containing protein	100792927	NA	NA	NA	NA	-0.675762	down	--	serine/arginine repetitive matrix protein 2	Uncharacterized surface anchored protein
K7MB89	Uncharacterized protein	100790652	NA	NA	NA	NA	0.744472	up	--	--	Rubrerythrin
K7MG23	GTP cyclohydrolase 1	100780537	NA	NA	NA	NA	-0.923808	down	--	GTP cyclohydrolase IA	GTP cyclohydrolase I
K7MQF6	Uridine kinase	GLYMA_18G073400	NA	NA	NA	NA	0.687227	up	Molecular Function:ATP binding (GO:0005524),Biological Process:metabolic process (GO:0008152),Molecular Function:kinase activity (GO:0016301)	uridine kinase	Uridine kinase
P30236	22.0 kDa class IV heat shock protein	HSP22.0	NA	NA	NA	NA	2.05567	up	--	HSP20 family protein	Molecular chaperone IbpA, HSP20 family
Q1KT07	3-hydroxy-3-methylglutaryl coenzyme A synthase	HMGS	NA	NA	NA	NA	-0.851136	down	Molecular Function:hydroxymethylglutaryl-CoA synthase activity (GO:0004421),Biological Process:isoprenoid biosynthetic process (GO:0008299)	hydroxymethylglutaryl-CoA synthase	3-hydroxy-3-methylglutaryl CoA synthase
Q1SN29	LRR receptor-like kinase	11423109	NA	NA	NA	NA	-0.593326	down	Molecular Function:protein kinase activity (GO:0004672),Molecular Function:ATP binding (GO:0005524),Biological Process:protein phosphorylation (GO:0006468)	--	Ankyrin repeat
Q2MJ11	Cytochrome P450 family monooxygenase	CYP93E2	NA	NA	NA	NA	-0.831311	down	Molecular Function:iron ion binding (GO:0005506),Molecular Function:heme binding (GO:0020037),Biological Process:oxidation-reduction process (GO:0055114)	--	Cytochrome P450
Q2MJR4	Inositol-3-phosphate synthase	MIPS3	NA	NA	NA	NA	-0.849914	down	Molecular Function:inositol-3-phosphate synthase activity (GO:0004512),Biological Process:inositol biosynthetic process (GO:0006021),Biological Process:phospholipid biosynthetic process (GO:0008654)	myo-inositol-1-phosphate synthase	Myo-inositol-1-phosphate synthase
Q58J26	Putative plastid triose phophate translocator (Fragment)		NA	NA	NA	NA	-0.70044	down	--	solute carrier family 35, member E1	--
Q6J1S8	Major intrinsic protein (MIP) family transporter	NIP4	NA	NA	NA	NA	-1.13735	down	Molecular Function:transporter activity (GO:0005215),Biological Process:transport (GO:0006810),Cellular Component:membrane (GO:0016020)	aquaporin NIP	Glycerol uptake facilitator and related aquaporins (Major Intrinsic Protein Family)
Q7XAC5	Urease		NA	NA	NA	NA	0.596129	up	Molecular Function:nickel cation binding (GO:0016151),Molecular Function:hydrolase activity (GO:0016787),Biological Process:urea catabolic process (GO:0043419)	urease	Urease beta subunit
Q84PE3	Terpene cyclase/mutase family member	AMY1	NA	NA	NA	NA	-1.2656	down	--	beta-amyrin synthase	Squalene cyclase
Q9FQE4	Glutathione S-transferase GST 14 (Fragment)		NA	NA	NA	NA	1.66852	up	Molecular Function:protein binding (GO:0005515)	glutathione S-transferase	Glutathione S-transferase
Q9LKZ6	Receptor-like protein kinase 1	RLK1	NA	NA	NA	NA	-0.653891	down	Molecular Function:protein kinase activity (GO:0004672),Biological Process:protein phosphorylation (GO:0006468)	--	Leucine-rich repeat (LRR) protein
U5NF47	Glutathione peroxidase	LOC101504513	NA	NA	NA	NA	0.635965	up	Molecular Function:glutathione peroxidase activity (GO:0004602),Biological Process:response to oxidative stress (GO:0006979),Biological Process:oxidation-reduction process (GO:0055114)	glutathione peroxidase	Glutathione peroxidase, house-cleaning role in reducing lipid peroxides
W5XM28	Terpene cyclase/mutase family member (Fragment)		NA	NA	NA	NA	-1.16302	down	--	beta-amyrin synthase	Squalene cyclase
A0A072U5A3	Putative transcription factor WD40-like family	25495223	NA	NA	NA	NA	NA	NA	Molecular Function:protein binding (GO:0005515)	COMPASS component SWD2	WD40 repeat
A0A072U7E4	NADP-specific glutamate dehydrogenase	11414500	NA	NA	NA	NA	NA	NA	Biological Process:cellular amino acid metabolic process (GO:0006520),Molecular Function:oxidoreductase activity (GO:0016491),Biological Process:oxidation-reduction process (GO:0055114)	glutamate dehydrogenase (NAD(P)+)	Glutamate dehydrogenase/leucine dehydrogenase
A0A072UXA0	Peroxidase	25491018	NA	NA	NA	NA	NA	NA	Molecular Function:peroxidase activity (GO:0004601),Biological Process:response to oxidative stress (GO:0006979),Molecular Function:heme binding (GO:0020037),Biological Process:oxidation-reduction process (GO:0055114)	peroxidase	--
A0A072VNC3	Endosomal targeting BRO1-like domain protein	25484546	NA	NA	NA	NA	NA	NA	--	--	--
A0A0R0GTD1	Beta-galactosidase	106795462	NA	NA	NA	NA	NA	NA	Molecular Function:carbohydrate binding (GO:0030246)	--	Beta-galactosidase GanA
A0A1S2XJZ3	outer plastidial membrane protein porin-like	LOC101508714	NA	NA	NA	NA	NA	NA	Cellular Component:mitochondrial outer membrane (GO:0005741),Biological Process:transmembrane transport (GO:0055085)	voltage-dependent anion channel protein 2	--
A0A1S2XMM1	40S ribosomal protein S4	LOC101510766	NA	NA	NA	NA	NA	NA	Molecular Function:RNA binding (GO:0003723)	small subunit ribosomal protein S4e	Ribosomal protein S4E
A0A1S2Y2K5	CCT-theta	LOC101509300	NA	NA	NA	NA	NA	NA	Molecular Function:ATP binding (GO:0005524)	T-complex protein 1 subunit theta	Chaperonin GroEL (HSP60 family)
A0A1S2Y7E6	uncharacterized protein LOC101498282	LOC101498282	NA	NA	NA	NA	NA	NA	--	--	--
A0A1S2Y9R4	class V chitinase	LOC101501606	NA	NA	NA	NA	NA	NA	Biological Process:carbohydrate metabolic process (GO:0005975)	chitinase	Chitinase, GH18 family
A0A1S2YFP2	Endoglucanase	LOC101500768	NA	NA	NA	NA	NA	NA	Biological Process:carbohydrate metabolic process (GO:0005975),Molecular Function:carbohydrate binding (GO:0030246)	--	Cellulase/cellobiase CelA1
A0A2Z5WQ86	Chalcone reductase	GmCHR6	NA	NA	NA	NA	NA	NA	--	Polyketide reductase	Aldo/keto reductase, related to diketogulonate reductase
A0A396GUV2	(S)-2-hydroxy-acid oxidase	MtrunA17_Chr8g0376451	NA	NA	NA	NA	NA	NA	Molecular Function:oxidoreductase activity (GO:0016491)	(S)-2-hydroxy-acid oxidase	FMN-dependent dehydrogenase, includes L-lactate dehydrogenase and type II isopentenyl diphosphate isomerase
B7FHR1	Aldo_ket_red domain-containing protein		NA	NA	NA	NA	NA	NA	--		Aldo/keto reductase, related to diketogulonate reductase
C6TD43	PKS_ER domain-containing protein		NA	NA	NA	NA	NA	NA	Biological Process:oxidation-reduction process (GO:0055114)	--	NADPH-dependent curcumin reductase CurA
C6TI63	Uncharacterized protein		NA	NA	NA	NA	NA	NA	Molecular Function:serine-type carboxypeptidase activity (GO:0004185),Biological Process:proteolysis (GO:0006508)	--	Carboxypeptidase C (cathepsin A)
C6TJ75	Peroxidase		NA	NA	NA	NA	NA	NA	Molecular Function:peroxidase activity (GO:0004601),Biological Process:response to oxidative stress (GO:0006979),Molecular Function:heme binding (GO:0020037),Biological Process:oxidation-reduction process (GO:0055114)	peroxidase	--
G7I469	2OG-Fe(II) oxygenase family oxidoreductase	11418386	NA	NA	NA	NA	NA	NA	Molecular Function:oxidoreductase activity (GO:0016491),Biological Process:oxidation-reduction process (GO:0055114)	--	Isopenicillin N synthase and related dioxygenases
G7I9L3	Elongation factor 1-alpha	11427994	NA	NA	NA	NA	NA	NA	Molecular Function:GTP binding (GO:0005525)	elongation factor 1-alpha	Translation elongation factor EF-1alpha (GTPase)
G7JCU3	Peroxidase	11405719	NA	NA	NA	NA	NA	NA	Molecular Function:peroxidase activity (GO:0004601),Biological Process:response to oxidative stress (GO:0006979),Molecular Function:heme binding (GO:0020037),Biological Process:oxidation-reduction process (GO:0055114)	peroxidase	--
G7K6T1	Acyl-CoA-binding domain protein	11407899	NA	NA	NA	NA	NA	NA	Molecular Function:fatty-acyl-CoA binding (GO:0000062)	diazepam-binding inhibitor (GABA receptor modulator, acyl-CoA-binding protein)	Acyl-CoA-binding protein
I1KJI7	Nucleoside diphosphate kinase	GLYMA_07G115900	NA	NA	NA	NA	NA	NA	Molecular Function:nucleoside diphosphate kinase activity (GO:0004550),Biological Process:nucleoside diphosphate phosphorylation (GO:0006165),Biological Process:GTP biosynthetic process (GO:0006183),Biological Process:UTP biosynthetic process (GO:0006228),Biological Process:CTP biosynthetic process (GO:0006241)	nucleoside-diphosphate kinase	Nucleoside diphosphate kinase
I1KTW1	Uncharacterized protein	100792266	NA	NA	NA	NA	NA	NA	--	--	--
I1KUQ0	Lipoxygenase	547694	NA	NA	NA	NA	NA	NA	Molecular Function:protein binding (GO:0005515),Molecular Function:metal ion binding (GO:0046872),Biological Process:oxidation-reduction process (GO:0055114)	linoleate 9S-lipoxygenase	--
I1L6T4	Uncharacterized protein	100787866	NA	NA	NA	NA	NA	NA	--	--	--
I1L739	Peroxidase	100815142	NA	NA	NA	NA	NA	NA	Molecular Function:peroxidase activity (GO:0004601),Biological Process:response to oxidative stress (GO:0006979),Molecular Function:heme binding (GO:0020037),Biological Process:oxidation-reduction process (GO:0055114)	peroxidase	--
I1LT63	NAD(P)H dehydrogenase (quinone)	100783867	NA	NA	NA	NA	NA	NA	Molecular Function:oxidoreductase activity (GO:0016491)	NAD(P)H dehydrogenase (quinone)	Multimeric flavodoxin WrbA
I1MHQ4	Aldo_ket_red domain-containing protein	100788544	NA	NA	NA	NA	NA	NA	--		Aldo/keto reductase, related to diketogulonate reductase
I1MQG1	Glycosyltransferase	100816555	NA	NA	NA	NA	NA	NA	Biological Process:metabolic process (GO:0008152)	--	UDP:flavonoid glycosyltransferase YjiC, YdhE family
I3T454	PNP_UDP_1 domain-containing protein		NA	NA	NA	NA	NA	NA	Molecular Function:catalytic activity (GO:0003824),Biological Process:nucleoside metabolic process (GO:0009116)	--	Nucleoside phosphorylase
W8JIN8	Chalcone reductase		NA	NA	NA	NA	NA	NA	--	Polyketide reductase	Aldo/keto reductase, related to diketogulonate reductase
A0A0R0EFN0	PCI domain-containing protein	100804185	NA	NA	NA	NA	NA	NA	--	--	--
A0A0R0GI14	Uncharacterized protein	547700	NA	NA	NA	NA	NA	NA	Biological Process:proteolysis (GO:0006508),Molecular Function:peptidase activity (GO:0008233)	legumain	Glycosylphosphatidylinositol transamidase (GPIT), subunit GPI8
A0A1S2XAC7	EH domain-containing protein 2-like	LOC101488895	NA	NA	NA	NA	NA	NA	Molecular Function:protein binding (GO:0005515)	EH domain-containing protein 1	Replication fork clamp-binding protein CrfC (dynamin-like GTPase family)
A0A1S2XUY6	mucin-5AC	LOC101491651	NA	NA	NA	NA	NA	NA	--	--	--
A0A1S2YCQ6	selenium-binding protein 2-like	LOC101493856	NA	NA	NA	NA	NA	NA	Molecular Function:selenium binding (GO:0008430)	selenium-binding protein 1	DNA-binding beta-propeller fold protein YncE
A0A1S2YDN7	Mitogen-activated protein kinase	MAPK6	NA	NA	NA	NA	NA	NA	Molecular Function:protein kinase activity (GO:0004672),Molecular Function:ATP binding (GO:0005524),Biological Process:protein phosphorylation (GO:0006468)	--	Serine/threonine protein kinase
A0A1S2YL97	Non-specific lipid-transfer protein	LOC101502162	NA	NA	NA	NA	NA	NA	--	--	--
A0A1S2YLN3	heme-binding-like protein At3g10130, chloroplastic	LOC101489984	NA	NA	NA	NA	NA	NA	--	--	DNA gyrase inhibitor GyrI
A0A1S2Z7S8	Peroxidase	LOC101511017	NA	NA	NA	NA	NA	NA	Molecular Function:peroxidase activity (GO:0004601),Biological Process:response to oxidative stress (GO:0006979),Molecular Function:heme binding (GO:0020037),Biological Process:oxidation-reduction process (GO:0055114)	peroxidase	--
A0A396GND9	Putative actinidain	MtrunA17_Chr8g0379151	NA	NA	NA	NA	NA	NA	Biological Process:proteolysis (GO:0006508),Molecular Function:cysteine-type peptidase activity (GO:0008234)	--	Cysteine protease, C1A family
A0A396JN00	RING-type E3 ubiquitin transferase	MtrunA17_Chr1g0169371	NA	NA	NA	NA	NA	NA	Molecular Function:protein binding (GO:0005515),Cellular Component:nucleus (GO:0005634),Biological Process:ubiquitin-dependent protein catabolic process (GO:0006511),Biological Process:multicellular organism development (GO:0007275)	E3 ubiquitin-protein ligase SIAH1	Ubiquitin
A0A3Q7Y437	L-ascorbate oxidase homolog	LOC101506817	NA	NA	NA	NA	NA	NA	Molecular Function:copper ion binding (GO:0005507),Molecular Function:oxidoreductase activity (GO:0016491),Biological Process:oxidation-reduction process (GO:0055114)	--	Multicopper oxidase with three cupredoxin domains (includes cell division protein FtsP and spore coat protein CotA)
A0A3Q7YAV2	putative methylesterase 12, chloroplastic isoform X2	LOC101496436	NA	NA	NA	NA	NA	NA	--	--	Pimeloyl-ACP methyl ester carboxylesterase
A0A3Q7YC06	ethylene-responsive transcription factor ERF054	LOC101497734	NA	NA	NA	NA	NA	NA	--	--	--
B7FGJ8	Plant/F25P12-18 protein	25499638	NA	NA	NA	NA	NA	NA	--	--	--
B7FKG8	Uncharacterized protein		NA	NA	NA	NA	NA	NA	Molecular Function:nucleic acid binding (GO:0003676)	nucleolin	RNA recognition motif (RRM) domain
C6T1F7	Uncharacterized protein		NA	NA	NA	NA	NA	NA	--	--	--
C6TMR7	LEA_2 domain-containing protein		NA	NA	NA	NA	NA	NA	--	--	--
D2JTC2	FTa (Fragment)		NA	NA	NA	NA	NA	NA	--	protein FLOWERING LOCUS T	--
G7ICW3	Heme-binding protein	11412267	NA	NA	NA	NA	NA	NA	Molecular Function:heme binding (GO:0020037)	--	--
I1L1Y7	Uncharacterized protein	100500551	NA	NA	NA	NA	NA	NA	Biological Process:lipid metabolic process (GO:0006629)	phytepsin	--
I1L9J7	LEA_2 domain-containing protein	100788592	NA	NA	NA	NA	NA	NA	--	--	--
I1MEF0	DUF3700 domain-containing protein	GLYMA_15G071300	NA	NA	NA	NA	NA	NA	--	--	Asparagine synthetase B (glutamine-hydrolyzing)
I1MHR0	S-adenosylmethionine synthase	100787994	NA	NA	NA	NA	NA	NA	Molecular Function:methionine adenosyltransferase activity (GO:0004478),Biological Process:S-adenosylmethionine biosynthetic process (GO:0006556)	S-adenosylmethionine synthetase	S-adenosylmethionine synthetase
I1N5V6	Uncharacterized protein	100794600	NA	NA	NA	NA	NA	NA	--	alpha-dioxygenase	Ca2+-binding protein, RTX toxin-related
I1NH94	Uncharacterized protein	100791990	NA	NA	NA	NA	NA	NA	Biological Process:protein glycosylation (GO:0006486),Molecular Function:fucosyltransferase activity (GO:0008417),Cellular Component:membrane (GO:0016020)	alpha-1,4-fucosyltransferase	Tetratricopeptide (TPR) repeat
I3S1U0	Methyltransf_11 domain-containing protein		NA	NA	NA	NA	NA	NA	Biological Process:metabolic process (GO:0008152),Molecular Function:methyltransferase activity (GO:0008168)	--	Ubiquinone/menaquinone biosynthesis C-methylase UbiE
I3S9K4	Uncharacterized protein		NA	NA	NA	NA	NA	NA	--	tropinone reductase I	NAD(P)-dependent dehydrogenase, short-chain alcohol dehydrogenase family
K7LVS5	Uncharacterized protein	100814161	NA	NA	NA	NA	NA	NA	Biological Process:deadenylation-dependent decapping of nuclear-transcribed mRNA (GO:0000290),Molecular Function:enzyme activator activity (GO:0008047),Biological Process:positive regulation of catalytic activity (GO:0043085)	mRNA-decapping enzyme 1B	--
O82671	Peptidase A1 domain-containing protein (Fragment)		NA	NA	NA	NA	NA	NA	--	--	--
P93167	Asparagine synthetase [glutamine-hydrolyzing]	AS2	NA	NA	NA	NA	NA	NA	Molecular Function:asparagine synthase (glutamine-hydrolyzing) activity (GO:0004066),Biological Process:asparagine biosynthetic process (GO:0006529)	asparagine synthase (glutamine-hydrolysing)	Asparagine synthetase B (glutamine-hydrolyzing)
A0A072UGG0	Adenine nucleotide alpha hydrolase superfamily protein	11426680	NA	NA	NA	NA	NA	NA	Biological Process:response to stress (GO:0006950)	--	Nucleotide-binding universal stress protein, UspA family
A0A072VDH5	Cysteine-rich receptor-kinase-like protein	25482086	NA	NA	NA	NA	NA	NA	Molecular Function:protein kinase activity (GO:0004672),Biological Process:protein phosphorylation (GO:0006468)	--	Tfp pilus assembly protein FimV
A0A072VM46	Translationally-controlled tumor-like protein	MTR_1g083340	NA	NA	NA	NA	NA	NA	--	--	--
A0A0R0F2G6	Uncharacterized protein	100797583	NA	NA	NA	NA	NA	NA	Molecular Function:transaminase activity (GO:0008483),Molecular Function:pyridoxal phosphate binding (GO:0030170)	--	4-aminobutyrate aminotransferase or related aminotransferase
A0A1S2XZD6	nucleobase-ascorbate transporter 4	LOC101488412	NA	NA	NA	NA	NA	NA	Molecular Function:transporter activity (GO:0005215),Biological Process:transport (GO:0006810),Cellular Component:membrane (GO:0016020),Biological Process:transmembrane transport (GO:0055085)	solute carrier family 23 (nucleobase transporter), member 1/2	Xanthine/uracil permease
A0A1S2YDS5	vacuolar iron transporter 1	LOC101489208	NA	NA	NA	NA	NA	NA	--	--	Predicted Fe2+/Mn2+ transporter, VIT1/CCC1 family
A0A1S2Z3G7	Laccase	LOC101509494	NA	NA	NA	NA	NA	NA	Molecular Function:copper ion binding (GO:0005507),Molecular Function:oxidoreductase activity (GO:0016491),Biological Process:oxidation-reduction process (GO:0055114)	laccase	Multicopper oxidase with three cupredoxin domains (includes cell division protein FtsP and spore coat protein CotA)
A0A1S3EAK6	LOW QUALITY PROTEIN: cytochrome P450 72A15-like	LOC101504197	NA	NA	NA	NA	NA	NA	Molecular Function:iron ion binding (GO:0005506),Molecular Function:heme binding (GO:0020037),Biological Process:oxidation-reduction process (GO:0055114)	--	Cytochrome P450
A0A396GNA8	Chitinase	MtrunA17_Chr8g0370821	NA	NA	NA	NA	NA	NA	Molecular Function:chitinase activity (GO:0004568),Biological Process:chitin catabolic process (GO:0006032),Molecular Function:chitin binding (GO:0008061),Biological Process:cell wall macromolecule catabolic process (GO:0016998)	basic endochitinase B	Chitodextrinase
B7FI84	t-SNARE coiled-coil homology domain-containing protein		NA	NA	NA	NA	NA	NA	--	syntaxin of plants SYP5	--
C6SVR3	Uncharacterized protein	100305584	NA	NA	NA	NA	NA	NA	--	--	Uncharacterized conserved protein, DUF2062 family
C6SYI8	Usp domain-containing protein		NA	NA	NA	NA	NA	NA	Biological Process:response to stress (GO:0006950)	--	Nucleotide-binding universal stress protein, UspA family
G7I8I5	Esophageal cancer associated protein, putative	11432772	NA	NA	NA	NA	NA	NA	Molecular Function:protein transporter activity (GO:0008565),Biological Process:protein transport (GO:0015031),Cellular Component:retromer complex (GO:0030904)	--	--
G7L0P7	Glutathione S-transferase	11432355	NA	NA	NA	NA	NA	NA	Molecular Function:protein binding (GO:0005515)	glutathione S-transferase	Glutathione S-transferase
I1L0V3	Bet_v_1 domain-containing protein	GLYMA_09G040400	NA	NA	NA	NA	NA	NA	Biological Process:defense response (GO:0006952),Biological Process:response to biotic stimulus (GO:0009607)	--	--
I1MK83	O-fucosyltransferase family protein	548046	NA	NA	NA	NA	NA	NA	--	peptide-O-fucosyltransferase	--
I1MXP2	Alpha-amylase	100815664	NA	NA	NA	NA	NA	NA	Molecular Function:catalytic activity (GO:0003824),Molecular Function:alpha-amylase activity (GO:0004556),Molecular Function:calcium ion binding (GO:0005509),Biological Process:carbohydrate metabolic process (GO:0005975)	alpha-amylase	Glycosidase
I1MZW3	E1 ubiquitin-activating enzyme	100780392	NA	NA	NA	NA	NA	NA	Molecular Function:small protein activating enzyme activity (GO:0008641)	ubiquitin-activating enzyme E1	Ubiquitin
I1N690	Chorismate mutase	100793028	NA	NA	NA	NA	NA	NA	--	chorismate mutase	--
I3S3G7	Cytochrome b5 heme-binding domain-containing protein		NA	NA	NA	NA	NA	NA	Biological Process:lipid metabolic process (GO:0006629)	--	Fatty acid desaturase
K7KGC7	Sucrose synthase	100793371	NA	NA	NA	NA	NA	NA	Biological Process:sucrose metabolic process (GO:0005985),Molecular Function:sucrose synthase activity (GO:0016157)	sucrose synthase	Glycosyltransferase involved in cell wall bisynthesis
K7LFF2	Uncharacterized protein	100799134	NA	NA	NA	NA	NA	NA	Molecular Function:polygalacturonase activity (GO:0004650),Biological Process:carbohydrate metabolic process (GO:0005975)	--	Polygalacturonase
Q9SML0	Cytochrome P450 monooxygenase (Fragment)	cyp81D9	NA	NA	NA	NA	NA	NA	Molecular Function:iron ion binding (GO:0005506),Molecular Function:heme binding (GO:0020037),Biological Process:oxidation-reduction process (GO:0055114)	--	Cytochrome P450
