# Supplementary material for: TMT-based proteomic analysis of liquorice root in response to drought stress
Source: BMC Genomics. 2022 Jul 19;23:524. doi: 10.1186/s12864-022-08733-z (PMC9297632; doi:10.1186/s12864-022-08733-z)
Supplement: Supplementary file 2 — Additional file 2. [file 12864_2022_8733_MOESM2_ESM.xlsx]

## Sheet: LS.vs.CK
MapID	MapTitle	ProtID	Description
map00940	Phenylpropanoid biosynthesis	A0A0R0KZD9 I1L0D8 C6TCA1 K7KAT8 A0A076KWI6 A0A0R0G0P1 A0A072U9H8 C6THS5 A0A1S2XKG7 O23961	Peroxidase,Peroxidase,Peroxidase,Peroxidase,Peroxidase,Peroxidase,Peroxidase,Peroxidase (Fragment),Peroxidase,Peroxidase
map00195	Photosynthesis	A0A072TKG2 C6SWI3 Q2PMQ6 B5LMN7 I1N123 A0A0R0J8D5	Photosystem II D2 protein,Photosystem II 10 kDa polypeptide, chloroplastic,Photosystem II reaction center protein H,Cytochrome f,PsbP domain-containing protein,Uncharacterized protein
map00910	Nitrogen metabolism	I1J9Q7 G7J5G7 Q9XG11 I1JD54 A0A072TRI7	Glutamate dehydrogenase,Carbonic anhydrase,Carbonic anhydrase,Glutamate dehydrogenase,Carbonic anhydrase
map00920	Sulfur metabolism	G7KKY1 A0A1S2YGY7 K7LG37	Cystathionine gamma-synthase,3(2),5-bisphosphate nucleotidase,Cysteine synthase
map00220	Arginine biosynthesis	I1J9Q7 I1JV71 I3SM21 I1JD54	Glutamate dehydrogenase,Uncharacterized protein,Putative arginase,Glutamate dehydrogenase
map00942	Anthocyanin biosynthesis	G7IJP9	UDP-glucosyltransferase family protein
map00330	Arginine and proline metabolism	A0A072UH55 I3SM21 A0A1S2XGM0	Delta-1-pyrroline-5-carboxylate synthase,Putative arginase,aldehyde dehydrogenase family 7 member A1
map01100	Metabolic pathways	A0A1S2Y0T7 I1J9Q7 A0A1S3E861 A0A072UH55 B7FIK1 I1JV71 I1K9W3 G7KKY1 F9W2W3 A0A1S2XIE3 I3SM21 I1LEI9 A0A1S2XJS8 A0A0R0KZD9 A0A1S2YGY7 A0A1S2XGM0 K7LG37 Q8GSL6 I1L0D8 C6TCA1 A0A072TKG2 K7KAT8 A0A076KWI6 I1JD54 C6SWI3 A0A1S2XB94 A0A0R0G0P1 A0A072U9H8 C6THS5 A0A1S2XKG7 Q2PMQ6 B5LMN7 I1N123 G7KMR3 O23961 A0A0R0J8D5	Adenosine kinase,Glutamate dehydrogenase,UDP-glucuronate decarboxylase,Delta-1-pyrroline-5-carboxylate synthase,V-type proton ATPase subunit,Uncharacterized protein,Phospho-2-dehydro-3-deoxyheptonate aldolase,Cystathionine gamma-synthase,1,4-alpha-glucan branching enzyme,ATP citrate synthase,Putative arginase,D-3-phosphoglycerate dehydrogenase,Formate dehydrogenase, mitochondrial,Peroxidase,3(2),…
map00196	Photosynthesis - antenna proteins	A0A1S2XB94	Chlorophyll a-b binding protein, chloroplastic
map00591	Linoleic acid metabolism	A7LCD5 I1KH70	Lipoxygenase,Lipoxygenase
map00909	Sesquiterpenoid and triterpenoid biosynthesis	Q8GSL6	Squalene synthase
map00250	Alanine, aspartate and glutamate metabolism	I1J9Q7 I1JV71 I1JD54	Glutamate dehydrogenase,Uncharacterized protein,Glutamate dehydrogenase
map00480	Glutathione metabolism	I1L8Q0 A0A0R0F7L3 A0A1S2Y6S9	Lambda class glutathione S-transferase,GST N-terminal domain-containing protein,glutathione S-transferase U9
map00100	Steroid biosynthesis	Q8GSL6	Squalene synthase
map04145	Phagosome	I1LEC4 B7FIK1	Tubulin alpha chain,V-type proton ATPase subunit
map00564	Glycerophospholipid metabolism	G7LE69 A0A1S2YDL7	Phosphoethanolamine N-methyltransferase,phosphoethanolamine N-methyltransferase-like
map00130	Ubiquinone and other terpenoid-quinone biosynthesis	A0A0R0JLR4	NAD(P)H dehydrogenase (quinone)
map00450	Selenocompound metabolism	G7KKY1	Cystathionine gamma-synthase
map04141	Protein processing in endoplasmic reticulum	Q2HZ34 A0A072V683 A0A076KWI9 A0A0R0FH01 A0A1S2YL36	Plasma membrane-associated AAA-ATPase,Heat shock cognate 70 kDa protein,Heat shock protein,SHSP domain-containing protein,Endoplasmic reticulum transmembrane protein
map00340	Histidine metabolism	A0A1S2XGM0	aldehyde dehydrogenase family 7 member A1
map04070	Phosphatidylinositol signaling system	A0A1S2YGY7	3(2),5-bisphosphate nucleotidase
map00310	Lysine degradation	A0A1S2XGM0	aldehyde dehydrogenase family 7 member A1
map04075	Plant hormone signal transduction	A0A396J4X6	SCP domain-containing protein
map01110	Biosynthesis of secondary metabolites	A0A072UH55 I1JV71 I1K9W3 G7KKY1 F9W2W3 A0A1S2XIE3 I3SM21 A0A0R0KZD9 A0A1S2XGM0 K7LG37 Q8GSL6 I1L0D8 C6TCA1 K7KAT8 A0A076KWI6 A0A0R0G0P1 A0A072U9H8 C6THS5 A0A1S2XKG7 O23961 A0A0R0JLR4	Delta-1-pyrroline-5-carboxylate synthase,Uncharacterized protein,Phospho-2-dehydro-3-deoxyheptonate aldolase,Cystathionine gamma-synthase,1,4-alpha-glucan branching enzyme,ATP citrate synthase,Putative arginase,Peroxidase,aldehyde dehydrogenase family 7 member A1,Cysteine synthase,Squalene synthase,Peroxidase,Peroxidase,Peroxidase,Peroxidase,Peroxidase,Peroxidase,Peroxidase (Fragment),Peroxidase,…
map00380	Tryptophan metabolism	A0A1S2XGM0	aldehyde dehydrogenase family 7 member A1
map00400	Phenylalanine, tyrosine and tryptophan biosynthesis	I1K9W3	Phospho-2-dehydro-3-deoxyheptonate aldolase
map04016	MAPK signaling pathway - plant	A0A396J4X6	SCP domain-containing protein
map00562	Inositol phosphate metabolism	A0A1S2YGY7	3(2),5-bisphosphate nucleotidase
map00460	Cyanoamino acid metabolism	K7LG37	Cysteine synthase
map00260	Glycine, serine and threonine metabolism	I1LEI9 A0A1S2XGM0	D-3-phosphoglycerate dehydrogenase,aldehyde dehydrogenase family 7 member A1
map01230	Biosynthesis of amino acids	A0A072UH55 I1JV71 I1K9W3 G7KKY1 I3SM21 I1LEI9 K7LG37	Delta-1-pyrroline-5-carboxylate synthase,Uncharacterized protein,Phospho-2-dehydro-3-deoxyheptonate aldolase,Cystathionine gamma-synthase,Putative arginase,D-3-phosphoglycerate dehydrogenase,Cysteine synthase
map00630	Glyoxylate and dicarboxylate metabolism	A0A1S2XJS8 G7KMR3	Formate dehydrogenase, mitochondrial,Ribulose bisphosphate carboxylase small chain
map03040	Spliceosome	A0A072V683 A0A076KWI9 C6SXE4	Heat shock cognate 70 kDa protein,Heat shock protein,Uncharacterized protein
map00270	Cysteine and methionine metabolism	G7KKY1 K7LG37	Cystathionine gamma-synthase,Cysteine synthase
map00410	beta-Alanine metabolism	A0A1S2XGM0	aldehyde dehydrogenase family 7 member A1

## Sheet: MS.vs.CK
MapID	MapTitle	ProtID	Description
map00195	Photosynthesis	G7K9H5 A0A072TKG2 I1JSY7 B5LMP9 G7K2D0 Q2PMQ6 B5LMN7 I1N123 A0A0R0G5G5	Photosystem II oxygen-evolving enhancer protein,Photosystem II D2 protein,Plastocyanin,Photosystem II CP47 reaction center protein,Photosystem I reaction center subunit II,Photosystem II reaction center protein H,Cytochrome f,PsbP domain-containing protein,Cytochrome b559 subunit alpha
map03018	RNA degradation	I1JPW5 I1NAI7 I1MJ28 Q1RSH4 I1LAL4 A0A1S2Z109 I1J4F8 I1KGB8 A0A1S2Y6J6 A0A072UXT2 I1KZI0	Phosphopyruvate hydratase,Phosphopyruvate hydratase,Uncharacterized protein,GroEL-like chaperone, ATPase,Uncharacterized protein,ATP-dependent 6-phosphofructokinase,ATP-dependent 6-phosphofructokinase,Uncharacterized protein,ATP-dependent 6-phosphofructokinase,Cell differentiation RCD1-like protein,Uncharacterized protein
map00010	Glycolysis / Gluconeogenesis	I1JPW5 I1NAI7 G7J5M6 Q1SN32 A0A1S2YIN3 A0A1S2YBD0 I1LDX0 I1NFR3 A0A1S2Z109 I1J4F8 A0A0R4J2N4 A0A1S2XGM0 A0A1S2Y6J6 G7JTF1 I3S9M4 A0A072VPP9	Phosphopyruvate hydratase,Phosphopyruvate hydratase,Alcohol dehydrogenase 1,Pyruvate kinase,Pyruvate kinase,Glyceraldehyde-3-phosphate dehydrogenase,Phosphoglucomutase (alpha-D-glucose-1,6-bisphosphate-dependent),Fructose-bisphosphate aldolase,ATP-dependent 6-phosphofructokinase,ATP-dependent 6-phosphofructokinase,Pyruvate kinase,aldehyde dehydrogenase family 7 member A1,ATP-dependent 6-phosphofr…
map01110	Biosynthesis of secondary metabolites	I1JPW5 I1NAI7 G7J5M6 Q1SN32 G7J834 I1NBG9 A0A1S2XVZ6 A0A1S2YIN3 I1J6X7 A0A1S2YBD0 I1LVJ0 A0A1S2XTU9 Q2MJ09 I1LDX0 A0A072UH55 I1JV71 K7LB48 I1NFR3 B7FII5 I1K9W3 G7KKY1 F9W2W3 A0A072TRS0 A0A1S2XIE3 I1LGI7 A0A1S2Z109 I1J4F8 I1NA96 A0A0R4J2N4 A0A0R0KZD9 A0A0R4J3C5 A0A1S2YLG7 K7MQ84 A0A1S2XGM0 A2Q3W4 Q8GSL6 A0A1S2YDA2 I1J574 A0A0R0EAL6 Q9LLR0 A0A1S2Y6J6 C6SVC4 A0A076KWI6 I3SKT8 A0A1S2YI26 A0A1S2XS14 G…	Phosphopyruvate hydratase,Phosphopyruvate hydratase,Alcohol dehydrogenase 1,Pyruvate kinase,Glucose-1-phosphate adenylyltransferase,S-adenosylmethionine synthase,Malate dehydrogenase,Pyruvate kinase,Delta-1-pyrroline-5-carboxylate synthase,Glyceraldehyde-3-phosphate dehydrogenase,S-adenosylmethionine synthase,S-adenosylmethionine synthase,Coumarate 4-hydroxylase,Phosphoglucomutase (alpha-D-glucos…
map00280	Valine, leucine and isoleucine degradation	B7FII5 I1LGI7 A0A0R4J3C5 A0A1S2YLG7 A0A1S2XGM0 A0A072V3R0 I3SKT8	Uncharacterized protein,3-hydroxy-3-methylglutaryl coenzyme A synthase,Uncharacterized protein,3-ketoacyl-CoA thiolase 2, peroxisomal,aldehyde dehydrogenase family 7 member A1,Methylmalonate-semialdehyde dehydrogenase (CoA acylating),Uncharacterized protein
map04145	Phagosome	P28551 G7J421 I1LEC4 B7FIK1 A0A1S2XQB3 I1KPH3	Tubulin beta chain (Fragment),Tubulin alpha chain,Tubulin alpha chain,V-type proton ATPase subunit,Calreticulin,Uncharacterized protein
map00072	Synthesis and degradation of ketone bodies	B7FII5 I1LGI7	Uncharacterized protein,3-hydroxy-3-methylglutaryl coenzyme A synthase
map01200	Carbon metabolism	I1JPW5 I1NAI7 Q1SN32 A0A1S2XVZ6 A0A1S2YIN3 A0A1S2YBD0 I1J9Q7 I1MVM8 K7LB48 I1NFR3 B7FII5 A0A072TRS0 I1LEI9 A0A1S2Z109 I1J4F8 A0A0R4J2N4 A0A072V3R0 Q9LLR0 A0A1S2Y6J6 A0A1S2XQX3 P49158 I3S9M4 A0A072VPP9 G7KMR3	Phosphopyruvate hydratase,Phosphopyruvate hydratase,Pyruvate kinase,Malate dehydrogenase,Pyruvate kinase,Glyceraldehyde-3-phosphate dehydrogenase,Glutamate dehydrogenase,Uncharacterized protein,Aminomethyltransferase,Fructose-bisphosphate aldolase,Uncharacterized protein,Malate dehydrogenase,D-3-phosphoglycerate dehydrogenase,ATP-dependent 6-phosphofructokinase,ATP-dependent 6-phosphofructokinase…
map00910	Nitrogen metabolism	I1J9Q7 I1MVM8 I1N5Q7 Q9SYR0	Glutamate dehydrogenase,Uncharacterized protein,Carbonic anhydrase,Nitrate reductase (NADH) (Fragment)
map01230	Biosynthesis of amino acids	I1JPW5 I1NAI7 Q1SN32 I1NBG9 A0A1S2YIN3 I1J6X7 A0A1S2YBD0 I1LVJ0 A0A1S2XTU9 A0A072UH55 I1JV71 I1NFR3 I1K9W3 G7KKY1 I1LEI9 A0A1S2Z109 I1J4F8 A0A0R4J2N4 A0A1S2Y6J6 I3S9M4 A0A072VPP9	Phosphopyruvate hydratase,Phosphopyruvate hydratase,Pyruvate kinase,S-adenosylmethionine synthase,Pyruvate kinase,Delta-1-pyrroline-5-carboxylate synthase,Glyceraldehyde-3-phosphate dehydrogenase,S-adenosylmethionine synthase,S-adenosylmethionine synthase,Delta-1-pyrroline-5-carboxylate synthase,Uncharacterized protein,Fructose-bisphosphate aldolase,Phospho-2-dehydro-3-deoxyheptonate aldolase,Cys…
map00940	Phenylpropanoid biosynthesis	Q2MJ09 I1NA96 A0A0R0KZD9 A0A0R0EAL6 C6SVC4 A0A076KWI6 A0A072U9H3 I1KGT7 G7JTG3 A0A1S2YPG0	Coumarate 4-hydroxylase,Phenylalanine ammonia-lyase,Peroxidase,PKS_ER domain-containing protein,Uncharacterized protein,Peroxidase,Peroxidase,Epimerase domain-containing protein,1-O-acylglucose:anthocyanin acyltransferase,caffeoylshikimate esterase
map01100	Metabolic pathways	I1JPW5 I1NAI7 A0A1S2YPS5 G7J5M6 Q1SN32 G7J834 I1NBG9 A0A1S2XVZ6 A0A1S2YIN3 I1J6X7 A0A1S2YBD0 I1LVJ0 A0A1S2XTU9 A0A1S2Y0T7 I1J9Q7 Q2MJ09 I1LDX0 A0A072UH55 B7FIK1 I1JV71 K7LB48 I1NFR3 C6T8V3 I1LQS4 B7FII5 I1K9W3 G7KKY1 F9W2W3 A0A072TRS0 A0A1S2XIE3 I1LGI7 I1LEI9 A0A1S2Z109 I1NJ89 I1LZ92 I1J4F8 I1NA96 A0A0R4J2N4 A0A0R0KZD9 A0A0R4J3C5 A0A1S2YLG7 A0A1S2YGY7 K7MQ84 G7K9H5 A0A1S2XGM0 A0A072V3R0 Q8GSL6 A0…	Phosphopyruvate hydratase,Phosphopyruvate hydratase,Sucrose synthase,Alcohol dehydrogenase 1,Pyruvate kinase,Glucose-1-phosphate adenylyltransferase,S-adenosylmethionine synthase,Malate dehydrogenase,Pyruvate kinase,Delta-1-pyrroline-5-carboxylate synthase,Glyceraldehyde-3-phosphate dehydrogenase,S-adenosylmethionine synthase,S-adenosylmethionine synthase,Adenosine kinase,Glutamate dehydrogenase,…
map00909	Sesquiterpenoid and triterpenoid biosynthesis	Q8GSL6 A0A1S2YI26	Squalene synthase,Squalene monooxygenase
map00945	Stilbenoid, diarylheptanoid and gingerol biosynthesis	Q2MJ09 C6SVC4	Coumarate 4-hydroxylase,Uncharacterized protein
map00640	Propanoate metabolism	B7FII5 A0A072V3R0 Q9LLR0 P49158	Uncharacterized protein,Methylmalonate-semialdehyde dehydrogenase (CoA acylating),Acetyl-CoA carboxytransferase,Acetyl-coenzyme A carboxylase carboxyl transferase subunit beta, chloroplastic
map00920	Sulfur metabolism	G7KKY1 A0A1S2YGY7 A0A072V4H5	Cystathionine gamma-synthase,3(2),5-bisphosphate nucleotidase,5-adenylylsulfate reductase
map00052	Galactose metabolism	I1LDX0 A0A1S2Z109 I1J4F8 A0A1S2Y6J6 B2ZF65	Phosphoglucomutase (alpha-D-glucose-1,6-bisphosphate-dependent),ATP-dependent 6-phosphofructokinase,ATP-dependent 6-phosphofructokinase,ATP-dependent 6-phosphofructokinase,Raffionse synthase 3
map00100	Steroid biosynthesis	Q8GSL6 A0A1S2YI26	Squalene synthase,Squalene monooxygenase
map00620	Pyruvate metabolism	Q1SN32 A0A1S2XVZ6 A0A1S2YIN3 B7FII5 A0A072TRS0 A0A0R4J2N4 A0A1S2XGM0 Q9LLR0 P49158 A0A072VPP9	Pyruvate kinase,Malate dehydrogenase,Pyruvate kinase,Uncharacterized protein,Malate dehydrogenase,Pyruvate kinase,aldehyde dehydrogenase family 7 member A1,Acetyl-CoA carboxytransferase,Acetyl-coenzyme A carboxylase carboxyl transferase subunit beta, chloroplastic,Pyruvate kinase
map00071	Fatty acid degradation	G7J5M6 B7FII5 A0A1S2YLG7 A0A1S2XGM0 I3SKT8	Alcohol dehydrogenase 1,Uncharacterized protein,3-ketoacyl-CoA thiolase 2, peroxisomal,aldehyde dehydrogenase family 7 member A1,Uncharacterized protein
map00860	Porphyrin and chlorophyll metabolism	A0A1S2YDA2 A0A0R0FAD6 G7KHU6	Delta-aminolevulinic acid dehydratase,Geranylgeranyl reductase,Ferroxidase
map00230	Purine metabolism	Q1SN32 A0A1S2YIN3 A0A1S2Y0T7 I1LDX0 I1LZ92 A0A0R4J2N4 C6SWN0 A0A072UPN3 A0A072VPP9	Pyruvate kinase,Pyruvate kinase,Adenosine kinase,Phosphoglucomutase (alpha-D-glucose-1,6-bisphosphate-dependent),Adenosine kinase,Pyruvate kinase,Adenine phosphoribosyltransferase,Adenine phosphoribosyltransferase,Pyruvate kinase
map01040	Biosynthesis of unsaturated fatty acids	A0A1S2YLG7 I3SKT8	3-ketoacyl-CoA thiolase 2, peroxisomal,Uncharacterized protein
map00130	Ubiquinone and other terpenoid-quinone biosynthesis	Q2MJ09 A0A0R0JLR4	Coumarate 4-hydroxylase,NAD(P)H dehydrogenase (quinone)
map03030	DNA replication	A0A097PJS6 I1MRS5	DNA helicase (Fragment),DNA replication licensing factor MCM2
map00710	Carbon fixation in photosynthetic organisms	A0A1S2XVZ6 A0A1S2YBD0 I1NFR3 A0A072TRS0 A0A1S2XQX3 I3S9M4 G7KMR3	Malate dehydrogenase,Glyceraldehyde-3-phosphate dehydrogenase,Fructose-bisphosphate aldolase,Malate dehydrogenase,Glyceraldehyde-3-phosphate dehydrogenase,Gp_dh_N domain-containing protein,Ribulose bisphosphate carboxylase small chain
map00592	alpha-Linolenic acid metabolism	G7J5M6 A0A1S2YLG7 I3SKT8 I1JAQ7	Alcohol dehydrogenase 1,3-ketoacyl-CoA thiolase 2, peroxisomal,Uncharacterized protein,Oxidored_FMN domain-containing protein
map00330	Arginine and proline metabolism	I1J6X7 A0A072UH55 A0A1S2XGM0 Q70MR6	Delta-1-pyrroline-5-carboxylate synthase,Delta-1-pyrroline-5-carboxylate synthase,aldehyde dehydrogenase family 7 member A1,Ornithine decarboxylase
map00196	Photosynthesis - antenna proteins	G7KEN2	Chlorophyll a-b binding protein, chloroplastic
map00943	Isoflavonoid biosynthesis	A2Q3W4	Dihydroflavonol 4-reductase-like protein
map00650	Butanoate metabolism	B7FII5 I1LGI7	Uncharacterized protein,3-hydroxy-3-methylglutaryl coenzyme A synthase
map00941	Flavonoid biosynthesis	Q2MJ09 C6SVC4	Coumarate 4-hydroxylase,Uncharacterized protein
map00030	Pentose phosphate pathway	I1LDX0 I1NFR3 A0A1S2Z109 I1J4F8 A0A1S2Y6J6	Phosphoglucomutase (alpha-D-glucose-1,6-bisphosphate-dependent),Fructose-bisphosphate aldolase,ATP-dependent 6-phosphofructokinase,ATP-dependent 6-phosphofructokinase,ATP-dependent 6-phosphofructokinase
map01212	Fatty acid metabolism	B7FII5 A0A1S2YLG7 Q9LLR0 I3SKT8 P49158	Uncharacterized protein,3-ketoacyl-CoA thiolase 2, peroxisomal,Acetyl-CoA carboxytransferase,Uncharacterized protein,Acetyl-coenzyme A carboxylase carboxyl transferase subunit beta, chloroplastic
map00906	Carotenoid biosynthesis	A0A1S3EA23	15-cis-phytoene desaturase, chloroplastic/chromoplastic
map00360	Phenylalanine metabolism	Q2MJ09 I1NA96 C6SVC4	Coumarate 4-hydroxylase,Phenylalanine ammonia-lyase,Uncharacterized protein
map00900	Terpenoid backbone biosynthesis	B7FII5 I1LGI7 A0A0R0FAD6	Uncharacterized protein,3-hydroxy-3-methylglutaryl coenzyme A synthase,Geranylgeranyl reductase
map00630	Glyoxylate and dicarboxylate metabolism	A0A1S2XVZ6 I1MVM8 K7LB48 B7FII5 A0A072TRS0 G7KMR3	Malate dehydrogenase,Uncharacterized protein,Aminomethyltransferase,Uncharacterized protein,Malate dehydrogenase,Ribulose bisphosphate carboxylase small chain
map00270	Cysteine and methionine metabolism	I1NBG9 A0A1S2XVZ6 I1LVJ0 A0A1S2XTU9 G7KKY1 A0A072TRS0 A0A0R4J3C5	S-adenosylmethionine synthase,Malate dehydrogenase,S-adenosylmethionine synthase,S-adenosylmethionine synthase,Cystathionine gamma-synthase,Malate dehydrogenase,Uncharacterized protein
map00020	Citrate cycle (TCA cycle)	A0A1S2XVZ6 A0A072TRS0 A0A1S2XIE3 I1J574 C6TF42	Malate dehydrogenase,Malate dehydrogenase,ATP citrate synthase,ATP citrate synthase,ATP-grasp_2 domain-containing protein (Fragment)
map00590	Arachidonic acid metabolism	I1NJ89	Leuk-A4-hydro_C domain-containing protein
map00960	Tropane, piperidine and pyridine alkaloid biosynthesis	A0A072UKA9	NAD(P)-binding rossmann-fold protein
map00310	Lysine degradation	B7FII5 A0A1S2XGM0	Uncharacterized protein,aldehyde dehydrogenase family 7 member A1
map00380	Tryptophan metabolism	B7FII5 A0A1S2XGM0	Uncharacterized protein,aldehyde dehydrogenase family 7 member A1
map00350	Tyrosine metabolism	G7J5M6 Q2HT34	Alcohol dehydrogenase 1,Fumarylacetoacetase
map00562	Inositol phosphate metabolism	A0A1S2YGY7 A0A072V3R0	3(2),5-bisphosphate nucleotidase,Methylmalonate-semialdehyde dehydrogenase (CoA acylating)
map04141	Protein processing in endoplasmic reticulum	Q2HZ34 I1L8Z3 A0A1S2Y850 A0A1S2XQB3 A0A076KWI9 I1NFB2 A0A0R0FH01 G7JN65 G7ZZY8 G7J8A4	Plasma membrane-associated AAA-ATPase,Uncharacterized protein,heat shock cognate protein 80,Calreticulin,Heat shock protein,Uncharacterized protein,SHSP domain-containing protein,SKP1-like protein,Heat shock cognate 70 kDa protein,Cytosolic class II small heat-shock protein
map00970	Aminoacyl-tRNA biosynthesis	A0A0R0LJG5 I1LPC3 A0A072U6L4 A0A1S2Y2D5	Leucyl-tRNA synthetase,Isoleucyl-tRNA synthetase,Diadenosine tetraphosphate synthetase,histidine--tRNA ligase, cytoplasmic
map00051	Fructose and mannose metabolism	I1NFR3 A0A1S2Z109 I1J4F8 A0A1S2Y6J6	Fructose-bisphosphate aldolase,ATP-dependent 6-phosphofructokinase,ATP-dependent 6-phosphofructokinase,ATP-dependent 6-phosphofructokinase
map00480	Glutathione metabolism	C6T2G7 Q70MR6 A0A0R0F7L3 I1LYZ1 A0A1S2YD49	Uncharacterized protein,Ornithine decarboxylase,GST N-terminal domain-containing protein,Lambda class glutathione S-transferase,microsomal glutathione S-transferase 3
map00520	Amino sugar and nucleotide sugar metabolism	G7J834 G7JWW6 I1LDX0 C6T8V3 I1LQS4 A0A0R0KKK6 A0A0R0INP0	Glucose-1-phosphate adenylyltransferase,UDP-arabinopyranose mutase,Phosphoglucomutase (alpha-D-glucose-1,6-bisphosphate-dependent),UDP-glucose 6-dehydrogenase,UDP-glucuronate decarboxylase,NADH-cytochrome b5 reductase,Fn3_like domain-containing protein
map00250	Alanine, aspartate and glutamate metabolism	I1J9Q7 I1JV71 A0A0R4J3C5 K7MQ84	Glutamate dehydrogenase,Uncharacterized protein,Uncharacterized protein,Asparagine synthetase [glutamine-hydrolyzing]
map00591	Linoleic acid metabolism	A0A1S2YZ86 G7IS29	Lipoxygenase,Lipoxygenase

## Sheet: SS.vs.CK
MapID	MapTitle	ProtID	Description
map00195	Photosynthesis	G7K9H5 C6TKL8 A0A072TKG2 B5LMM1 I1JSY7 G7J0Z5 A2Q5A0 B5LMP9 C6SWI3 G7K2D0 I1KA98 Q2PMQ6 B5LMN7 B7FGU7 I1N123 I1JVN0 A0A0R0G5G5 B7FJ16	Photosystem II oxygen-evolving enhancer protein,Uncharacterized protein,Photosystem II D2 protein,Photosystem II D2 protein,Plastocyanin,Photosystem I P700 chlorophyll a apoprotein A1,Photosystem II protein D1,Photosystem II CP47 reaction center protein,Photosystem II 10 kDa polypeptide, chloroplastic,Photosystem I reaction center subunit II,Uncharacterized protein,Photosystem II reaction center …
map00196	Photosynthesis - antenna proteins	C6TLM4 B7FIZ5 A0A1S2XB94 G7KIZ0 C6TLW5 G7KEN2 A0A0R0JQ91 A0A072VAK2	Chlorophyll a-b binding protein, chloroplastic,Chlorophyll a-b binding protein, chloroplastic,Chlorophyll a-b binding protein, chloroplastic,Chlorophyll a-b binding protein, chloroplastic,Chlorophyll a-b binding protein, chloroplastic,Chlorophyll a-b binding protein, chloroplastic,Chlorophyll a-b binding protein, chloroplastic,Chlorophyll a-b binding protein, chloroplastic
map00909	Sesquiterpenoid and triterpenoid biosynthesis	W5XM28 A0A0R0IYV7 Q84PE3 Q8GSL6 I1M8X2 A0A1S2YI26	Terpene cyclase/mutase family member (Fragment),Terpene cyclase/mutase family member,Terpene cyclase/mutase family member,Squalene synthase,Squalene monooxygenase,Squalene monooxygenase
map00261	Monobactam biosynthesis	I1K3R3 G7JAT7 I1JCZ5 A0A1S2Z5F5 A0A067ZBF8 G7ZV13	Aspartokinase,Aspartokinase,Aspartate kinase,Aspartokinase,Sulfate adenylyltransferase,Sulfate adenylyltransferase
map00590	Arachidonic acid metabolism	I1NJ89 A0A1S2YEV0 C6SZX7 I1KP95 B7FH63 U5NF47 C6SWL0	Leuk-A4-hydro_C domain-containing protein,Glutathione peroxidase,Glutathione peroxidase,Glutathione peroxidase,Glutathione peroxidase,Glutathione peroxidase,Glutathione peroxidase
map00920	Sulfur metabolism	G7KKY1 A0A1S2YGY7 A3RM04 A0A067ZBF8 G7ZV13 I1N4F6 G7ILG2 A0A072V4H5	Cystathionine gamma-synthase,3(2),5-bisphosphate nucleotidase,Cysteine synthase,Sulfate adenylyltransferase,Sulfate adenylyltransferase,Uncharacterized protein,3(2),5-bisphosphate nucleotidase,5-adenylylsulfate reductase
map01100	Metabolic pathways	I1JPW5 I1NAI7 A0A0R0K6S7 I1MHJ6 G7J5M6 G7J834 I1NBG9 I1J6X7 A0A072U5L4 A0A0R0H2Q4 I1K3R3 A0A1S2XNC2 I1LJ68 A0A1S2XHT6 A0A1S2XTU9 A0A1S2Y0T7 G7JF12 G7IAA1 I1LDX0 A0A072UH55 B7FIK1 I1L8X2 I1JV71 G7JAT7 A0A0R0F259 K7LB48 I1NFR3 K7MQF6 I1LQS4 I1NGA6 G7IY62 G7KF50 I1JV14 I1K9W3 G7KKY1 F9W2W3 I1J4W3 A0A1S2XBG8 A0A1S2XIE3 I1MUS1 A0A1S2Y7X5 I1NJ89 A0A072UTS3 Q2MJR4 I1J4F8 Q7XAC5 I1NA96 A0A0R0KZD9 A0A1S2Y…	Phosphopyruvate hydratase,Phosphopyruvate hydratase,Acetyl-CoA carboxylase,Sucrose synthase,Alcohol dehydrogenase 1,Glucose-1-phosphate adenylyltransferase,S-adenosylmethionine synthase,Delta-1-pyrroline-5-carboxylate synthase,Sucrose synthase,Epimerase domain-containing protein,Aspartokinase,Delta-1-pyrroline-5-carboxylate synthase,Fructose-bisphosphate aldolase,Glyceraldehyde-3-phosphate dehydr…
map00270	Cysteine and methionine metabolism	I1NBG9 I1K3R3 A0A1S2XTU9 I1L8X2 G7JAT7 G7KKY1 A3RM04 I1JCZ5 A0A1S2Z5F5 A0A1S2XCK6 A0A1S2XEF2 A0A0R4J2K3 A0A1S2XPL6 I1JDK2 I1N4F6 G7L4C3	S-adenosylmethionine synthase,Aspartokinase,S-adenosylmethionine synthase,S-adenosylmethionine synthase,Aspartokinase,Cystathionine gamma-synthase,Cysteine synthase,Aspartate kinase,Aspartokinase,1-aminocyclopropane-1-carboxylate oxidase,Methylthioribose-1-phosphate isomerase,Uncharacterized protein,alanine--glyoxylate aminotransferase 2 homolog 3, mitochondrial-like,Uncharacterized protein,Uncha…
map01110	Biosynthesis of secondary metabolites	I1JPW5 I1NAI7 A0A0R0K6S7 G7J5M6 G7J834 I1NBG9 I1J6X7 I1K3R3 A0A1S2XNC2 I1LJ68 A0A1S2XHT6 A0A1S2XTU9 I1LDX0 A0A072UH55 I1L8X2 I1JV71 G7JAT7 A0A0R0F259 K7LB48 I1NFR3 W5XM28 G7KF50 I1JV14 I1K9W3 G7KKY1 F9W2W3 I1J4W3 A0A0R0IYV7 A0A1S2XIE3 I1MUS1 A0A1S2Y7X5 A0A072UTS3 Q84PE3 I1J4F8 I1NA96 A0A0R0KZD9 A0A1S2YLG7 A0A396GPS7 A3RM04 G7IBI0 A0A1S2XGM0 I1JCZ5 A0A1S2Z5F5 A2Q3W4 Q8GSL6 A0A1S2YXQ6 A0A3Q7XBI7 A0…	Phosphopyruvate hydratase,Phosphopyruvate hydratase,Acetyl-CoA carboxylase,Alcohol dehydrogenase 1,Glucose-1-phosphate adenylyltransferase,S-adenosylmethionine synthase,Delta-1-pyrroline-5-carboxylate synthase,Aspartokinase,Delta-1-pyrroline-5-carboxylate synthase,Fructose-bisphosphate aldolase,Glyceraldehyde-3-phosphate dehydrogenase,S-adenosylmethionine synthase,Phosphoglucomutase (alpha-D-gluc…
map00330	Arginine and proline metabolism	I1J6X7 A0A1S2XNC2 A0A072UH55 A0A396GPS7 A0A1S2XGM0 A0A3Q7XBI7 I1KAB0 C6T9W3 Q70MR6 A0A0R0JVQ5	Delta-1-pyrroline-5-carboxylate synthase,Delta-1-pyrroline-5-carboxylate synthase,Delta-1-pyrroline-5-carboxylate synthase,Ornithine aminotransferase,aldehyde dehydrogenase family 7 member A1,Aldehyde dehydrogenase,Aldehyde dehydrogenase,Amidase domain-containing protein,Ornithine decarboxylase,Amidase domain-containing protein
map00052	Galactose metabolism	I1LDX0 I1J4F8 I1N3A6 A0A1S2Y6J6 A0A1S2YQS8 B2ZF65 G7JFC4 I1NBD9 G7K9B2 A0A1S2XV57	Phosphoglucomutase (alpha-D-glucose-1,6-bisphosphate-dependent),ATP-dependent 6-phosphofructokinase,Alpha-galactosidase,ATP-dependent 6-phosphofructokinase,probable galactinol--sucrose galactosyltransferase 6 isoform X1,Raffionse synthase 3,Raffinose synthase or seed inhibition protein,Uncharacterized protein,UDP-glucose 4-epimerase,stachyose synthase
map00480	Glutathione metabolism	A0A1S2YEV0 C6SZX7 A0A2Z2Z629 I1KP95 B7FH63 Q9FQE4 U5NF47 Q70MR6 C6SWL0 I1JFH5 A0A1S2XYP2 A0A0R0F7L3 C6T188 A0A1S2YD49	Glutathione peroxidase,Glutathione peroxidase,Putative tau class glutathione transferase GSTU47,Glutathione peroxidase,Glutathione peroxidase,Glutathione S-transferase GST 14 (Fragment),Glutathione peroxidase,Ornithine decarboxylase,Glutathione peroxidase,Glutathione transferase,Glutathione transferase,GST N-terminal domain-containing protein,Tau class glutathione S-transferase,microsomal glutath…
map00280	Valine, leucine and isoleucine degradation	I1MUS1 A0A1S2YLG7 A0A1S2XGM0 A0A1S2YXQ6 A0A3Q7XBI7 Q1KT07 I1KAB0 A0A0R4J2K3 I3SKT8 A0A1S2XPL6 G7L4C3	3-hydroxy-3-methylglutaryl coenzyme A synthase,3-ketoacyl-CoA thiolase 2, peroxisomal,aldehyde dehydrogenase family 7 member A1,3-hydroxy-3-methylglutaryl coenzyme A synthase,Aldehyde dehydrogenase,3-hydroxy-3-methylglutaryl coenzyme A synthase,Aldehyde dehydrogenase,Uncharacterized protein,Uncharacterized protein,alanine--glyoxylate aminotransferase 2 homolog 3, mitochondrial-like,Alanine:glyoxy…
map00072	Synthesis and degradation of ketone bodies	I1MUS1 A0A1S2YXQ6 Q1KT07	3-hydroxy-3-methylglutaryl coenzyme A synthase,3-hydroxy-3-methylglutaryl coenzyme A synthase,3-hydroxy-3-methylglutaryl coenzyme A synthase
map00592	alpha-Linolenic acid metabolism	G7J5M6 A0A1S2YLG7 I1KLK0 I1LXD1 I3SKT8 A0A1S2YX83 G7K3R7 I1JAQ7 I1M240	Alcohol dehydrogenase 1,3-ketoacyl-CoA thiolase 2, peroxisomal,Lipoxygenase,Uncharacterized protein,Uncharacterized protein,putative 12-oxophytodienoate reductase 11,12-oxophytodienoate reductase-like protein,Oxidored_FMN domain-containing protein,Lipoxygenase
map00450	Selenocompound metabolism	G7KKY1 A0A067ZBF8 I1JDK2 G7ZV13 I1N4F6	Cystathionine gamma-synthase,Sulfate adenylyltransferase,Uncharacterized protein,Sulfate adenylyltransferase,Uncharacterized protein
map00360	Phenylalanine metabolism	I1NA96 A0A396H6R9 A0A1S2YUA4 C6T9W3 I1M4H6 I1M6Z4 A0A0R0JVQ5	Phenylalanine ammonia-lyase,Phenylalanine ammonia-lyase,uncharacterized protein LOC101496702,Amidase domain-containing protein,AMP-binding domain-containing protein,Uncharacterized protein,Amidase domain-containing protein
map00900	Terpenoid backbone biosynthesis	I1MUS1 A0A1S2YXQ6 Q1KT07 K7LEW4 A0A0R0IAU8 A0A0R0FAD6 D6Q1T5	3-hydroxy-3-methylglutaryl coenzyme A synthase,3-hydroxy-3-methylglutaryl coenzyme A synthase,3-hydroxy-3-methylglutaryl coenzyme A synthase,3-hydroxy-3-methylglutaryl coenzyme A reductase,1-deoxy-D-xylulose-5-phosphate synthase,Geranylgeranyl reductase,Geranylgeranyl pyrophosphate synthase
map00380	Tryptophan metabolism	A0A1S2XGM0 A0A3Q7XBI7 I1KAB0 C6T9W3 A0A0R0JVQ5 A0A1S3E178	aldehyde dehydrogenase family 7 member A1,Aldehyde dehydrogenase,Aldehyde dehydrogenase,Amidase domain-containing protein,Amidase domain-containing protein,Flavin-containing monooxygenase
map00300	Lysine biosynthesis	I1K3R3 G7JAT7 I1JCZ5 A0A1S2Z5F5	Aspartokinase,Aspartokinase,Aspartate kinase,Aspartokinase
map00260	Glycine, serine and threonine metabolism	I1K3R3 G7JAT7 K7LB48 A0A072UTS3 A0A1S2XGM0 I1JCZ5 A0A1S2Z5F5 A0A0R4J2K3 A0A1S2XPL6 A0A1S2XXQ2 G7L4C3	Aspartokinase,Aspartokinase,Aminomethyltransferase,Threonine synthase,aldehyde dehydrogenase family 7 member A1,Aspartate kinase,Aspartokinase,Uncharacterized protein,alanine--glyoxylate aminotransferase 2 homolog 3, mitochondrial-like,Threonine dehydratase,Alanine:glyoxylate aminotransferase, putative
map00790	Folate biosynthesis	K7L5C2 K7MG23 G7IHK9	GTP cyclohydrolase II,GTP cyclohydrolase 1,GTP cyclohydrolase II
map00010	Glycolysis / Gluconeogenesis	I1JPW5 I1NAI7 G7J5M6 I1LJ68 A0A1S2XHT6 I1LDX0 A0A0R0F259 I1NFR3 G7KF50 I1JV14 I1J4W3 I1J4F8 A0A1S2XGM0 A0A3Q7XBI7 A0A1S2Y6J6 I1KAB0 I1LXD1 G7JTF1 I3S9M4 A0A072VPP9	Phosphopyruvate hydratase,Phosphopyruvate hydratase,Alcohol dehydrogenase 1,Fructose-bisphosphate aldolase,Glyceraldehyde-3-phosphate dehydrogenase,Phosphoglucomutase (alpha-D-glucose-1,6-bisphosphate-dependent),Pyruvate decarboxylase,Fructose-bisphosphate aldolase,Phosphoenolpyruvate carboxykinase (ATP),Phosphoenolpyruvate carboxykinase (ATP),Phosphoenolpyruvate carboxykinase (ATP),ATP-dependent…
map00730	Thiamine metabolism	G7JF12 I1NGA6 A0A0R0IAU8	Thiamine thiazole synthase, chloroplastic,Thiamine thiazole synthase, chloroplastic,1-deoxy-D-xylulose-5-phosphate synthase
map00943	Isoflavonoid biosynthesis	A2Q3W4 A0A411P309	Dihydroflavonol 4-reductase-like protein,Isoflavone synthase
map00650	Butanoate metabolism	I1MUS1 A0A1S2YXQ6 A0A1S2YUA4 Q1KT07	3-hydroxy-3-methylglutaryl coenzyme A synthase,3-hydroxy-3-methylglutaryl coenzyme A synthase,uncharacterized protein LOC101496702,3-hydroxy-3-methylglutaryl coenzyme A synthase
map00100	Steroid biosynthesis	Q8GSL6 I1M8X2 A0A1S2YI26	Squalene synthase,Squalene monooxygenase,Squalene monooxygenase
map00740	Riboflavin metabolism	K7L5C2 G7IHK9	GTP cyclohydrolase II,GTP cyclohydrolase II
map00310	Lysine degradation	A0A1S2XGM0 A0A3Q7XBI7 A0A3Q7XVK3 I1KAB0	aldehyde dehydrogenase family 7 member A1,Aldehyde dehydrogenase,Lysine ketoglutarate reductase,Aldehyde dehydrogenase
map01230	Biosynthesis of amino acids	I1JPW5 I1NAI7 I1NBG9 I1J6X7 I1K3R3 A0A1S2XNC2 I1LJ68 A0A1S2XHT6 A0A1S2XTU9 A0A072UH55 I1L8X2 I1JV71 G7JAT7 I1NFR3 I1K9W3 G7KKY1 A0A072UTS3 I1J4F8 A3RM04 G7IBI0 I1JCZ5 A0A1S2Z5F5 A0A1S2Y6J6 A0A1S2XXQ2 I3S9M4 I1N4F6 A0A072VPP9 A0A1S2YD84	Phosphopyruvate hydratase,Phosphopyruvate hydratase,S-adenosylmethionine synthase,Delta-1-pyrroline-5-carboxylate synthase,Aspartokinase,Delta-1-pyrroline-5-carboxylate synthase,Fructose-bisphosphate aldolase,Glyceraldehyde-3-phosphate dehydrogenase,S-adenosylmethionine synthase,Delta-1-pyrroline-5-carboxylate synthase,S-adenosylmethionine synthase,Uncharacterized protein,Aspartokinase,Fructose-b…
map00350	Tyrosine metabolism	G7J5M6 I1LXD1 I1M6Z4 Q2HT34	Alcohol dehydrogenase 1,Uncharacterized protein,Uncharacterized protein,Fumarylacetoacetase
map00860	Porphyrin and chlorophyll metabolism	C6TEE8 A0A0R0FAD6 A0A0R4J3L3 G7KHU6	Uroporphyrinogen decarboxylase,Geranylgeranyl reductase,NADPH-protochlorophyllide oxidoreductase,Ferroxidase
map04016	MAPK signaling pathway - plant	I1N8I7 A0A1S2YG49 A0A396J1Z8 K7LF24	Uncharacterized protein,respiratory burst oxidase homolog protein D-like isoform X1,SCP domain-containing protein,BHLH domain-containing protein
map00940	Phenylpropanoid biosynthesis	I1NA96 A0A0R0KZD9 A0A396H6R9 A0A0R0EAL6 K7KAT8 A0A1S2YE03 A0A072U9H3 I1KGT7 I1M4H6 G7L8Y6 A0A0R0G0P1 A0A1S2YPG0	Phenylalanine ammonia-lyase,Peroxidase,Phenylalanine ammonia-lyase,PKS_ER domain-containing protein,Peroxidase,aldehyde dehydrogenase family 2 member C4-like,Peroxidase,Epimerase domain-containing protein,AMP-binding domain-containing protein,Cytosolic aldehyde dehydrogenase RF2C,Peroxidase,caffeoylshikimate esterase
map00440	Phosphonate and phosphinate metabolism	A0A072U6L5	Aminoalcoholphosphotransferase
map00040	Pentose and glucuronate interconversions	G7JTF1 B7FI45 A0A0R0E8X8 A0A1S3E295 A0A3Q7X7V3	Aldo/keto reductase family oxidoreductase,PKS_ER domain-containing protein,Pectate lyase,Pectinesterase,Pectate lyase
map03030	DNA replication	A0A097PJS6 A0A1S2YNG5 I1MRS5	DNA helicase (Fragment),DNA helicase,DNA replication licensing factor MCM2
map00340	Histidine metabolism	A0A1S2XGM0 A0A3Q7XBI7 I1KAB0	aldehyde dehydrogenase family 7 member A1,Aldehyde dehydrogenase,Aldehyde dehydrogenase
map04130	SNARE interactions in vesicular transport	G7JT86 C6SZA7 A0A072UGH6	Membrane fusion protein Use1,t-SNARE coiled-coil homology domain-containing protein,Golgi SNAP receptor complex member 1
map00514	Other types of O-glycan biosynthesis	A0A3Q7YF70	Protein O-GlcNAc transferase
map00071	Fatty acid degradation	G7J5M6 A0A1S2YLG7 A0A1S2XGM0 A0A3Q7XBI7 I1KAB0 I1LXD1 I3SKT8	Alcohol dehydrogenase 1,3-ketoacyl-CoA thiolase 2, peroxisomal,aldehyde dehydrogenase family 7 member A1,Aldehyde dehydrogenase,Aldehyde dehydrogenase,Uncharacterized protein,Uncharacterized protein
map00710	Carbon fixation in photosynthetic organisms	I1LJ68 A0A1S2XHT6 I1NFR3 G7KF50 I1JV14 I1J4W3 A0A1S2XBG8 A0A1S2XQX3 I3S9M4 G7KMR3	Fructose-bisphosphate aldolase,Glyceraldehyde-3-phosphate dehydrogenase,Fructose-bisphosphate aldolase,Phosphoenolpyruvate carboxykinase (ATP),Phosphoenolpyruvate carboxykinase (ATP),Phosphoenolpyruvate carboxykinase (ATP),Malic enzyme,Glyceraldehyde-3-phosphate dehydrogenase,Gp_dh_N domain-containing protein,Ribulose bisphosphate carboxylase small chain
map00562	Inositol phosphate metabolism	Q2MJR4 A0A1S2YGY7 A0A072TLF4 A0A1S2Z2N8	Inositol-3-phosphate synthase,3(2),5-bisphosphate nucleotidase,Inositol oxygenase,non-specific phospholipase C2
map00591	Linoleic acid metabolism	A7LCD6 G7IS29 I1KLK0 I1M240	Lipoxygenase,Lipoxygenase,Lipoxygenase,Lipoxygenase
map00750	Vitamin B6 metabolism	A0A072UTS3	Threonine synthase
map04141	Protein processing in endoplasmic reticulum	Q2HZ34 I1L8Z3 G7JFK1 I1MT10 I1KCD7 A0A1S2Y850 A0A396J4A8 A0A076KWI9 C6T2N6 P30236 A0A0R0FH01 G7JN65 A0A072VLZ3 G7ZZY8 G7J8A4 A0A1S2XM95	Plasma membrane-associated AAA-ATPase,Uncharacterized protein,Heat shock 70 kDa protein,Uncharacterized protein,Uncharacterized protein,heat shock cognate protein 80,Putative Heat shock protein 70 family,Heat shock protein,SHSP domain-containing protein,22.0 kDa class IV heat shock protein,SHSP domain-containing protein,SKP1-like protein,22.0 kDa class IV heat shock protein,Heat shock cognate 70 …
map00565	Ether lipid metabolism	A0A072U6L5 A0A1S2Z2N8	Aminoalcoholphosphotransferase,non-specific phospholipase C2
map03018	RNA degradation	I1JPW5 I1NAI7 I1MJ28 Q1RSH4 I1J4F8 A0A1S2Y6J6 A0A072UXT2 I1KZI0	Phosphopyruvate hydratase,Phosphopyruvate hydratase,Uncharacterized protein,GroEL-like chaperone, ATPase,ATP-dependent 6-phosphofructokinase,ATP-dependent 6-phosphofructokinase,Cell differentiation RCD1-like protein,Uncharacterized protein
map01040	Biosynthesis of unsaturated fatty acids	A0A1S2YLG7 I3SKT8	3-ketoacyl-CoA thiolase 2, peroxisomal,Uncharacterized protein
map00130	Ubiquinone and other terpenoid-quinone biosynthesis	I1M4H6 I1M6Z4	AMP-binding domain-containing protein,Uncharacterized protein
map00051	Fructose and mannose metabolism	I1LJ68 I1NFR3 I1J4F8 A0A072V2A7 A0A1S3E6R9 A0A1S2Y6J6 B7FI45	Fructose-bisphosphate aldolase,Fructose-bisphosphate aldolase,ATP-dependent 6-phosphofructokinase,Mannan endo-1,4-beta-mannosidase,Mannan endo-1,4-beta-mannosidase,ATP-dependent 6-phosphofructokinase,PKS_ER domain-containing protein
map04075	Plant hormone signal transduction	A0A396J1Z8 K7LF24 I1LVS8	SCP domain-containing protein,BHLH domain-containing protein,Xyloglucan endotransglucosylase/hydrolase
map04626	Plant-pathogen interaction	A0A1S2Y850 I1N8I7 A0A1S2YG49 A0A396J1Z8 A0A1S2Z354	heat shock cognate protein 80,Uncharacterized protein,respiratory burst oxidase homolog protein D-like isoform X1,SCP domain-containing protein,calcium-dependent protein kinase 13
map00561	Glycerolipid metabolism	A0A1S2XGM0 I1N3A6 A0A3Q7XBI7 I1KAB0 G7JTF1	aldehyde dehydrogenase family 7 member A1,Alpha-galactosidase,Aldehyde dehydrogenase,Aldehyde dehydrogenase,Aldo/keto reductase family oxidoreductase
map00603	Glycosphingolipid biosynthesis - globo and isoglobo series	I1N3A6	Alpha-galactosidase
