# Supplementary material for: TMT-based proteomic analysis of liquorice root in response to drought stress
Source: BMC Genomics. 2022 Jul 19;23:524. doi: 10.1186/s12864-022-08733-z (PMC9297632; doi:10.1186/s12864-022-08733-z)
Supplement: Supplementary file 3 — Additional file 3. [file 12864_2022_8733_MOESM3_ESM.xlsx]

## Sheet: Sheet6
Protein	Description	Gene	LS.vs.CK		MS.vs.CK		SS.vs.CK
			log2FC	UP.DOWN	log2FC	UP.DOWN	log2FC	UP.DOWN	GO_NUM	COG_Function_Description
I1K937	Plasma membrane ATPase	547525	-0.157404	NS	-0.694197	down	-0.761862	down	2	Magnesium-transporting ATPase (P-type)
G7JCD0	Plasma membrane ATPase	11436640	-0.227968	NS	-0.50184	NS	-0.630971	down	2	Magnesium-transporting ATPase (P-type)
A0A1S2Y325	Plasma membrane ATPase	LOC101514586	-0.203911	NS	-0.434444	NS	-0.796231	down	2	Magnesium-transporting ATPase (P-type)
I1JND9	Uncharacterized protein	100807861	0.58804	up	0.00967173	NS	0.513602	NS	--	Alpha-galactosidase
A7LCD5	Lipoxygenase	LOX9	0.619902	up	0.185052	NS	-0.306666	NS	3	--
I1KH70	Lipoxygenase	100802459	1.3651	up	0.192645	NS	-0.489987	NS	3	--
A0A1S2YZ86	Lipoxygenase	LOC101496167	0.16277	NS	0.730201	up	0.409063	NS	3	--
G7IS29	Lipoxygenase	11431430	0.113265	NS	0.901633	up	0.859991	up	3	--
A0A072UH55	Delta-1-pyrroline-5-carboxylate synthase	25491556	1.04092	up	1.93935	up	2.41262	up	3	Gamma-glutamyl phosphate reductase
I1J9Q7	Glutamate dehydrogenase	100801250	0.773341	up	0.618285	up	0.492131	NS	3	Glutamate dehydrogenase/leucine dehydrogenase
I3SM21	Putative arginase	MtrunA17_Chr4g0011481	0.649886	up	0.234657	NS	-0.0105135	NS	1	Arginase family enzyme
I1JV71	Uncharacterized protein	100796544	0.645592	up	1.39957	up	0.865448	up	--	Argininosuccinate lyase
Q8GSL6	Squalene synthase	sqs1	0.642713	up	1.59085	up	0.77598	up	2	Phytoene/squalene synthetase
B7FLW6	CCT-theta		0.874261	up	1.95752	up	1.10645	up	1	Chaperonin GroEL (HSP60 family)
I1MHJ6	Sucrose synthase	100819730	-0.313562	NS	-0.379178	NS	-0.662878	down	2	Glycosyltransferase involved in cell wall bisynthesis
A0A1S2YPS5	Sucrose synthase	LOC101494314	0.280895	NS	0.739532	up	0.40879	NS	2	Glycosyltransferase involved in cell wall bisynthesis
A0A1S2XQB3	Calreticulin	LOC101514432	0.434564	NS	0.645625	up	0.403245	NS	4	--
K7K400	Beta-amylase	100816365	0.450405	NS	0.702686	up	0.747901	up	2	Beta-galactosidase GanA
Q588Z4	Beta-amylase	Gm-BamyTkm2	0.421138	NS	0.724638	up	0.893867	up	2	Beta-galactosidase GanA
I1JPW5	Phosphopyruvate hydratase	100811084	0.178178	NS	0.660467	up	0.793039	up	--	Enolase
I1NAI7	Phosphopyruvate hydratase	GLYMA_19G190900	0.316631	NS	1.03346	up	0.709024	up	--	Enolase
I1LDX0	Phosphoglucomutase (alpha-D-glucose-1,6-bisphosphate-dependent)	100802730	0.379622	NS	0.721287	up	0.712047	up	2	Phosphoglucomutase
I1NFR3	Fructose-bisphosphate aldolase	GLYMA_20G122500	0.387014	NS	0.784519	up	0.708329	up	2	Fructose-bisphosphate aldolase class 1
A0A1S2Z109	ATP-dependent 6-phosphofructokinase	LOC101497369	0.168025	NS	0.682362	up	0.260798	NS	2	6-phosphofructokinase
I1J4F8	ATP-dependent 6-phosphofructokinase	100793844	0.369226	NS	0.772867	up	0.699387	up	2	6-phosphofructokinase
A0A1S2Y6J6	ATP-dependent 6-phosphofructokinase	LOC101488978	0.309474	NS	0.893915	up	0.95173	up	2	6-phosphofructokinase
A0A0R4J2N4	Pyruvate kinase	100776984	0.225506	NS	0.657676	up	0.423521	NS	4	Pyruvate kinase
A0A072VPP9	Pyruvate kinase	25485305	0.338061	NS	0.787232	up	0.776762	up	4	Pyruvate kinase
Q1SN32	Pyruvate kinase	11429725	0.168552	NS	0.650723	up	0.33914	NS	4	Pyruvate kinase
A0A1S2YIN3	Pyruvate kinase	LOC101512861	0.379634	NS	0.630416	up	0.327262	NS	4	Phosphohistidine swiveling domain of PEP-utilizing enzymes
G7J5M6	Alcohol dehydrogenase 1	11422713	0.167336	NS	0.790834	up	1.43686	UP	1	Zn-dependent alcohol dehydrogenase
A0A1S2XS14	isoamylase 2, chloroplastic	LOC101499347	0.437385	NS	0.837763	up	0.430239	NS	2	Pullulanase/glycogen debranching enzyme
B2ZF65	Raffionse synthase 3	RS3	0.338992	NS	1.01561	up	0.649022	up	--	Alpha-galactosidase
G7JFC4	Raffinose synthase or seed inhibition protein	MTR_4g115330	-0.217757	NS	-0.0197013	NS	0.852262	up	--	Alpha-galactosidase
I1J9Q7	Glutamate dehydrogenase	100801250	0.773341	up	0.618285	up	0.492131	NS	3	Glutamate dehydrogenase/leucine dehydrogenase
Q70MR6	Ornithine decarboxylase	odc1	-0.179671	NS	0.614029	up	-1.82987	down	1	Diaminopimelate decarboxylase
I1NA96	Phenylalanine ammonia-lyase	GLYMA_19G182300	-0.27317	NS	-0.594549	down	-1.52875	down	--	Histidine ammonia-lyase
A0A1S2YI26	Squalene monooxygenase	LOC101496784	-0.416871	NS	-0.740979	down	-2.24501	down	4	2-polyprenyl-6-methoxyphenol hydroxylase and related FAD-dependent oxidoreductases
A0A1S2YQS8	probable galactinol--sucrose galactosyltransferase 6 isoform X1	LOC101497789	-0.0554845	NS	-0.107722	NS	0.898791	up	--	Alpha-galactosidase
A0A1S2XV57	stachyose synthase	LOC101504893	-0.058985	NS	0.343299	NS	0.936013	up	--	Alpha-galactosidase
I1N3A6	Alpha-galactosidase	100812330	0.219274	NS	-0.00600194	NS	0.639217	up	1	Alpha-galactosidase
A0A0R4J2K3	Uncharacterized protein	100170733	0.128655	NS	0.115196	NS	1.09477	up	2	4-aminobutyrate aminotransferase or related aminotransferase
A0A1S2XPL6	alanine--glyoxylate aminotransferase 2 homolog 3, mitochondrial-like	LOC101488709	0.222924	NS	0.238119	NS	0.938854	up	2	4-aminobutyrate aminotransferase or related aminotransferase
G7L4C3	Alanine:glyoxylate aminotransferase, putative	MTR_7g031840	0.375632	NS	0.316792	NS	1.6431	up	--	Ser/Thr protein kinase RdoA involved in Cpx stress response, MazF antagonist
I1KGT7	Epimerase domain-containing protein	100811528	0.538066	NS	1.08458	up	1.36945	up	2	Nucleoside-diphosphate-sugar epimerase
I1M4H6	AMP-binding domain-containing protein	100797843	0.0804324	NS	0.210374	NS	0.814673	up	2	Thioester reductase domain of alpha aminoadipate reductase Lys2 and NRPSs
K7LEW4	3-hydroxy-3-methylglutaryl coenzyme A reductase	100811237	-0.109261	NS	-0.0931019	NS	-0.699916	down	4	Hydroxymethylglutaryl-CoA reductase
W5XM28	Terpene cyclase/mutase family member (Fragment)		-0.360778	NS	-0.238462	NS	-1.16302	down	--	Squalene cyclase
A0A0R0IYV7	Terpene cyclase/mutase family member	100778398	-0.286318	NS	-0.305082	NS	-1.27892	down	--	Squalene cyclase
Q84PE3	Terpene cyclase/mutase family member	AMY1	0.0527793	NS	0.136407	NS	-1.2656	down	--	Squalene cyclase
A0A1S2Y4A2	60S ribosomal protein L13	LOC101508670	-0.595745	down	-0.805734	down	-0.392647	NS	4	--
A0A1S2X8K2	40S ribosomal protein S3a	RS3A	0.410888	NS	0.890398	up	0.870976	up	3	Ribosomal protein S3AE
I1M223	40S ribosomal protein S6	GLYMA_13G237800	0.186717	NS	0.175242	NS	0.761923	up	4	Ribosomal protein S6E (S10)
A0A072VMH3	Ribosomal protein L19	11420015	0.370209	NS	0.601714	up	0.547235	NS	4	Ribosomal protein L19E
B7FGL9	Ribosomal protein	11406763	0.411015	NS	0.772887	up	0.480369	NS	--	Ribosomal protein L1
A0A0R0FH01	SHSP domain-containing protein	GLYMA_17G224900	0.756921	up	0.662522	up	1.1878	up	--	Molecular chaperone IbpA, HSP20 family
A0A072V683	Heat shock cognate 70 kDa protein	MTR_2g032160	-0.608396	down	-0.469988	NS	-0.553797	NS	--	Molecular chaperone DnaK (HSP70)
A0A076KWI9	Heat shock protein		-0.745056	down	-0.817103	down	-0.783268	down	--	Molecular chaperone DnaK (HSP70)
