# Supplementary material for: TMT-based proteomic analysis of liquorice root in response to drought stress
Source: BMC Genomics. 2022 Jul 19;23:524. doi: 10.1186/s12864-022-08733-z (PMC9297632; doi:10.1186/s12864-022-08733-z)
Supplement: Supplementary file 4 — Additional file 4. [file 12864_2022_8733_MOESM4_ESM.xlsx]

## Sheet: Sheet1
	Time（min）	flow rate（nL/min）	mobile phase A（%）	mobile phase B（%）
	0	1	97	3
	10	1	95	5
	30	1	80	20
	48	1	60	40
	50	1	50	50
	53	1	30	70
	54	1	0	100
	Note: Liquid A (2% acetonitrile, 98% water, ammonia adjusted to pH = 10) and Liquid B (98% acetonitrile, 2% water).
