# Supplementary material for: TMT-based proteomic analysis of liquorice root in response to drought stress
Source: BMC Genomics. 2022 Jul 19;23:524. doi: 10.1186/s12864-022-08733-z (PMC9297632; doi:10.1186/s12864-022-08733-z)
Supplement: Supplementary file 5 — Additional file 5. [file 12864_2022_8733_MOESM5_ESM.xlsx]

## Sheet: Sheet1
	Time（min）	flow rate（nL/min）	mobile phase A（%）	mobile phase B（%）
	0	600	94	6
	2	600	85	15
	78.5	600	60	40
	80.5	600	50	50
	81.5	600	45	55
	90	600	0	100
	Note: Mobile phases A liquid (100% water, 0.1% formic acid) and B liquid (80% acetonitrile, 0.1% formic acid).
